# Supplementary material for: Ecological network analysis reveals cancer-dependent chaperone-client interaction structure and robustness
Source: Nat Commun. 2023 Oct 7;14:6277. doi: 10.1038/s41467-023-41906-2 (PMC10560210; doi:10.1038/s41467-023-41906-2)
Supplement: Supplementary file 4 — Source Data [file 41467_2023_41906_MOESM4_ESM.zip]

Archive with 14 entries (13 files):
- Source Data/
- Source Data/fig.S4A jaccard_values_per_chap.csv
- Source Data/fig.5 collapse_data_by_module_for_paper.csv
- Source Data/.DS_Store
- __MACOSX/Source Data/._.DS_Store
- Source Data/fig.4A cancer_jaccard_with_shuff.csv
- Source Data/fig.6 corr_stbility_vs_rn_by_module_for_paper.csv
- Source Data/fig.2A chap_median_expressions.csv
- Source Data/fig.3B rn_similarity_expr_stats.csv
- Source Data/fig.S4B jaccard_values_per_cancer.csv
- Source Data/fig.2B chap_rn_and_log_exp.csv
- Source Data/Tables.xlsx
- __MACOSX/Source Data/._Tables.xlsx
- Source Data/fig.3A chap_jaccard_with_shuff.csv
