# Supplementary material for: Ecological network analysis reveals cancer-dependent chaperone-client interaction structure and robustness
Source: Nat Commun. 2023 Oct 7;14:6277. doi: 10.1038/s41467-023-41906-2 (PMC10560210; doi:10.1038/s41467-023-41906-2)
Supplement: Supplementary file 4 — Source Data [file 41467_2023_41906_MOESM4_ESM.zip › Source Data/fig.S4A jaccard_values_per_chap.csv]

HSPA9	HSPD1	HSPE1	SPG7	CLPP	DNAJA3	LONP1	TRAP1	YME1L1	CLPX	AFG3L2	HTRA2	DNAJC19	GRPEL2	HSCB
0.186666666666667	0.268456375838926	0.321766561514196	0.333333333333333	0.63030303030303	0.105691056910569	0.448669201520913	0.122529644268775	0.31547619047619	0.25	0.11	0.253731343283582	0.0866425992779783	0.158333333333333	0.101910828025478
0.198757763975155	0.232558139534884	0.291417165668663	0.269230769230769	0.524590163934426	0.0986547085201794	0.420875420875421	0.144144144144144	0.5	0.109375	0.183006535947712	0.230569948186528	0.0746268656716418	0.0204081632653061	0.0820399113082041
0.206405693950178	0.226148409893993	0.367781155015198	0.274111675126903	0.601307189542484	0.0909090909090909	0.339055793991416	0.0567375886524824	0.222222222222222	0.193333333333333	0.091715976331361	0.0913978494623656	0.157068062827225	0.0531914893617021	0.15929203539823
0.151282051282051	0.224096385542169	0.355231143552311	0.21580547112462	0.529411764705882	0.0635294117647058	0.230582524271845	0.0774487471526196	0.202749140893471	0.144385026737968	0.0767590618336886	0.131578947368421	0.132780082987552	0.178378378378378	0.109324758842444
0.318181818181818	0.248803827751196	0.427480916030534	0.105769230769231	0.487889273356401	0.1125	0.156862745098039	0.125	0.214574898785425	0.220994475138122	0.177083333333333	0.131195335276968	0.0760869565217391	0.0952380952380953	0.172661870503597
0.258064516129032	0.368200836820084	0.420118343195266	0.290540540540541	0.453237410071942	0.328767123287671	0.295238095238095	0.340909090909091	0.418367346938776	0.217948717948718	0.213114754098361	0.294930875576037	0.144578313253012	0.287878787878788	0.224806201550388
0.174311926605505	0.333333333333333	0.409240924092409	0.254098360655738	0.291666666666667	0.178571428571428	0.146788990825688	0.256637168141593	0.076923076923077	0.0694444444444444	0.186813186813187	0.0756756756756757	0.0821428571428572	0.107142857142857	0.232558139534884
0.188	0.299180327868853	0.375	0.392156862745098	0.626829268292683	0.0591133004926108	0.522346368715084	0.133333333333333	0.257383966244726	0.208494208494209	0.161016949152542	0.271317829457364	0.128	0.171296296296296	0.100864553314121
0.148367952522255	0.251889168765743	0.362282878411911	0.111111111111111	0.545189504373178	0.1171875	0.299295774647887	0.134228187919463	0.393162393162393	0.251572327044025	0.171270718232044	0.316037735849057	0.158415841584158	0.216216216216216	0.126865671641791
0.16140350877193	0.216748768472906	0.355191256830601	0.146236559139785	0.641221374045801	0.0448179271708683	0.307692307692308	0.0523255813953488	0.25	0.25	0.0968586387434556	0.325503355704698	0.0823970037453183	0.08	0.107042253521127
0.155882352941176	0.282420749279539	0.384892086330935	0.245614035087719	0.372168284789644	0.0939226519337016	0.387351778656126	0.139240506329114	0.192926045016077	0.177777777777778	0.126470588235294	0.108870967741936	0.0756302521008403	0.139455782312925	0.0957446808510639
0.299610894941634	0.371052631578947	0.371534195933457	0.27363184079602	0.47427293064877	0.128787878787879	0.323624595469256	0.173684210526316	0.274725274725275	0.0544217687074831	0.0928961748633881	0.208333333333333	0.278768233387358	0.0123456790123457	0.178498985801217
0.307901907356948	0.307894736842105	0.276346604215457	0.335164835164835	0.504531722054381	0.223255813953488	0.328888888888889	0.101123595505618	0.401384083044983	0.36	0.131195335276968	0.0939597315436242	0.250720461095101	0.088560885608856	0.0926829268292683
0.322869955156951	0.326612903225806	0.366876310272537	0.198776758409786	0.519230769230769	0.167857142857143	0.238095238095238	0.166666666666667	0.375384615384615	0.312820512820513	0.103157894736842	0.150442477876106	0.384615384615385	0.348534201954397	0.143603133159269
0.184331797235023	0.288401253918495	0.317415730337079	0.0808080808080808	0.408360128617363	0.0857142857142857	0.161458333333333	0.0615384615384614	0.36426116838488	0.265560165975104	0.13953488372093	0.118971061093248	0.0612244897959184	0.272493573264781	0.108225108225108
0.194444444444444	0.386627906976744	0.405867970660147	0.396946564885496	0.410958904109589	0.186507936507937	0.341968911917098	0.2109375	0.275675675675676	0.169934640522876	0.107142857142857	0.316939890710382	0.149253731343283	0.16597510373444	0.172897196261682
0.20627802690583	0.300970873786408	0.426229508196721	0.330275229357798	0.27946127946128	0.197132616487455	0.185	0.210144927536232	0.0308641975308642	0.0805369127516778	0.0948275862068965	0.143884892086331	0.246376811594203	0.185810810810811	0.137142857142857
0.292035398230089	0.319209039548022	0.34965034965035	0.29746835443038	0.558891454965358	0.094488188976378	0.374677002583979	0.11864406779661	0.415770609318996	0.397887323943662	0.153543307086614	0.205020920502092	0.2375	0.385802469135803	0.150121065375303
0.450549450549451	0.47380410022779	0.480459770114943	0.191489361702128	0.568513119533528	0.315363881401617	0.363984674329502	0.348600508905852	0.293532338308458	0.473958333333333	0.155	0.350282485875706	0.314705882352941	0.372262773722628	0.264248704663212
0.225974025974026	0.203030303030303	0.328089887640449	0.141304347826087	0.573493975903614	0.123046875	0.248091603053435	0.0780346820809248	0.377224199288256	0.282157676348548	0.106060606060606	0.203389830508475	0.257551669316375	0.262872628726287	0.171084337349398
0.37984496124031	0.483790523690773	0.616161616161616	0.276190476190476	0.464406779661017	0.136363636363636	0.444444444444444	0.188498402555911	0.413897280966767	0.4	0.116666666666667	0.205128205128205	0.470219435736677	0.580357142857143	0.159763313609467
0.260869565217391	0.256410256410256	0.420955882352941	0.39662447257384	0.451306413301663	0.256926952141058	0.302681992337165	0.197916666666667	0.24124513618677	0.0398671096345514	0.221333333333333	0.0812324929971988	0.230902777777778	0.0151515151515151	0.174291938997821
0.222748815165877	0.278978388998035	0.563055062166963	0.333333333333333	0.605603448275862	0.254	0.244186046511628	0.272545090180361	0.227891156462585	0.032345013477089	0.19758064516129	0.293248945147679	0.312068965517241	0.0163934426229508	0.467836257309942
0.196078431372549	0.311688311688312	0.388446215139442	0.0833333333333334	0.405612244897959	0.256227758007117	0.1	0.211538461538461	0.234126984126984	0.0476190476190477	0.280487804878049	0.300683371298405	0.073126142595978	0.00754716981132075	0.257709251101322
0.226666666666667	0.411411411411411	0.512241054613936	0.32843137254902	0.339285714285714	0.128630705394191	0.214574898785425	0.191489361702128	0.339285714285714	0.19047619047619	0.108843537414966	0.240641711229947	0.0917602996254682	0	0.233115468409586
0.226415094339623	0.400709219858156	0.470588235294118	0.28021978021978	0.25765306122449	0.145522388059701	0.125506072874494	0.327510917030568	0.0945945945945946	0.0666666666666667	0.238993710691824	0.147147147147147	0.397526501766785	0.025	0.134657836644592
0.290780141843972	0.314285714285714	0.537142857142857	0.257510729613734	0.65546218487395	0.322033898305085	0.454314720812183	0.307142857142857	0.282157676348548	0.0509803921568627	0.32	0.249388753056235	0.332179930795848	0.00454545454545452	0.545988258317025
0.271708683473389	0.434977578475336	0.529824561403509	0.11731843575419	0.472850678733032	0.273480662983425	0.214067278287462	0.336898395721925	0.37007874015748	0.0694444444444444	0.291845493562232	0.225464190981432	0.284697508896797	0.0136986301369862	0.223194748358862
0.232198142414861	0.137026239067055	0.513863216266174	0.25357873210634	0.647311827956989	0.242630385487528	0.255972696245734	0.195121951219512	0.280851063829787	0.0650887573964497	0.242053789731051	0.319634703196347	0.536023054755043	0.00421940928270037	0.552325581395349
0.246612466124661	0.336363636363636	0.364161849710983	0.168421052631579	0.247139588100686	0.260135135135135	0.242622950819672	0.217081850533808	0.212698412698413	0.0382165605095541	0.262032085561497	0.177377892030848	0.282758620689655	0.01	0.138084632516704
0.56872037914692	0.475294117647059	0.573732718894009	0.33048433048433	0.532808398950131	0.505330490405117	0.203966005665722	0.438559322033898	0.673981191222571	0.670822942643392	0.609053497942387	0.110749185667752	0.404844290657439	0.0930232558139535	0.249211356466877
0.158450704225352	0.21405750798722	0.424501424501424	0.0459770114942528	0.529411764705882	0.234285714285714	0.193798449612403	0.233676975945017	0.411078717201166	0.361764705882353	0.327176781002638	0.0952380952380953	0.104761904761905	0.0821917808219179	0.304878048780488
0.141868512110727	0.33134328358209	0.446300715990453	0.441340782122905	0.473684210526316	0.132258064516129	0.25	0.0693069306930693	0.214285714285714	0.104918032786885	0.0701219512195123	0.0786516853932584	0.1875	0.0851063829787234	0.298136645962733
0.121710526315789	0.257627118644068	0.375621890547264	0.317365269461078	0.257575757575758	0.159159159159159	0.150684931506849	0.12258064516129	0.0119521912350598	0.0323624595469256	0.10632183908046	0.0476190476190477	0.184782608695652	0.036144578313253	0.207692307692308
0.40495867768595	0.34984520123839	0.513647642679901	0.266968325791855	0.521844660194175	0.254010695187166	0.275482093663912	0.238670694864048	0.633898305084746	0.599423631123919	0.420103092783505	0.0669642857142857	0.276923076923077	0.0843373493975904	0.244252873563218
0.345291479820628	0.333333333333333	0.397515527950311	0.106508875739645	0.49390243902439	0.330049261083744	0.195833333333333	0.242009132420091	0.275735294117647	0.365325077399381	0.250639386189258	0.104651162790698	0.283216783216783	0.0944444444444444	0.286624203821656
0.536723163841808	0.27972027972028	0.555	0.226993865030675	0.543367346938775	0.415349887133183	0.303030303030303	0.220820189274448	0.628865979381443	0.406626506024096	0.560538116591928	0.120879120879121	0.269642857142857	0.134387351778656	0.240223463687151
0.429245283018868	0.392592592592593	0.320413436692506	0.1875	0.333333333333333	0.280453257790368	0.293269230769231	0.245161290322581	0.581196581196581	0.588082901554404	0.386554621848739	0.141104294478528	0.275409836065574	0.0797546012269938	0.241935483870968
0.12853470437018	0.215730337078652	0.455635491606715	0.0608974358974359	0.412398921832884	0.26410835214447	0.0838509316770186	0.210884353741497	0.485875706214689	0.349367088607595	0.306748466257669	0.258373205741627	0.0881226053639846	0.26453488372093	0.341692789968652
0.119592875318066	0.325327510917031	0.539956803455723	0.229607250755287	0.368131868131868	0.0837104072398189	0.0845070422535211	0.0871459694989106	0.233108108108108	0.0970350404312668	0.0495689655172413	0.18361581920904	0.186440677966102	0.133333333333333	0.293577981651376
0.110837438423645	0.228637413394919	0.469933184855234	0.171428571428571	0.245989304812834	0.12719298245614	0.0583090379008746	0.159645232815965	0.0136986301369862	0.0345744680851063	0.0854166666666667	0.123333333333333	0.251282051282051	0.106463878326996	0.159375
0.387024608501119	0.317880794701987	0.58980044345898	0.288288288288288	0.657952069716776	0.292207792207792	0.334685598377282	0.247334754797441	0.627329192546584	0.547029702970297	0.382293762575453	0.185750636132316	0.377581120943953	0.31864406779661	0.551558752997602
0.405940594059406	0.382562277580071	0.506743737957611	0.0599369085173502	0.552238805970149	0.307240704500979	0.196029776674938	0.34392523364486	0.27124183006536	0.287153652392947	0.245019920318725	0.155124653739612	0.387417218543046	0.274193548387097	0.256797583081571
0.469662921348315	0.234192037470726	0.609271523178808	0.376838235294118	0.687214611872146	0.531440162271805	0.31304347826087	0.22707423580786	0.659163987138264	0.373401534526854	0.566854990583804	0.203160270880361	0.345679012345679	0.180232558139535	0.597087378640777
0.510548523206751	0.461693548387097	0.391891891891892	0.147435897435897	0.324808184143222	0.327231121281464	0.264305177111717	0.252232142857143	0.587765957446809	0.626190476190476	0.455210237659963	0.197101449275362	0.382445141065831	0.37719298245614	0.183279742765273
0.215909090909091	0.338289962825279	0.432432432432432	0.0892857142857143	0.558974358974359	0.0962566844919786	0.239130434782609	0.11875	0.24505928853755	0.149425287356322	0.124324324324324	0.170807453416149	0.104166666666667	0.114391143911439	0.409356725146199
0.191919191919192	0.289592760180995	0.402941176470588	0.135135135135135	0.366834170854271	0.0859728506787331	0.194805194805195	0.153409090909091	0.0165289256198347	0.0581395348837209	0.141509433962264	0.134615384615385	0.0680272108843537	0.127272727272727	0.211538461538461
0.166666666666667	0.315789473684211	0.459016393442623	0.0909090909090909	0.406947890818859	0.30241935483871	0.0932203389830509	0.299019607843137	0.476635514018692	0.322784810126582	0.5	0.218390804597701	0.0539568345323741	0.277173913043478	0.34393063583815
0.132132132132132	0.274038461538462	0.416075650118203	0.159090909090909	0.391585760517799	0.204892966360856	0.104712041884817	0.205438066465257	0.284090909090909	0.225806451612903	0.267399267399267	0.164596273291925	0.0606060606060607	0.221538461538462	0.271739130434783
0.134275618374558	0.166666666666667	0.467741935483871	0.0288248337028826	0.422976501305483	0.259162303664921	0.197368421052632	0.228426395939086	0.488817891373802	0.259541984732824	0.326139088729017	0.218362282878412	0.0670289855072463	0.184914841849148	0.325905292479109
0.136498516320475	0.291891891891892	0.363636363636364	0.158730158730159	0.270588235294118	0.330434782608696	0.184049079754601	0.309782608695652	0.462566844919786	0.318559556786704	0.332474226804124	0.228476821192053	0.0809716599190284	0.295774647887324	0.248322147651007
0.322222222222222	0.4625	0.575675675675676	0.538461538461539	0.397727272727273	0.251968503937008	0.347368421052632	0.3125	0.0759493670886077	0.166666666666667	0.232876712328767	0.228758169934641	0.135531135531136	0.17910447761194	0.304964539007092
0.147410358565737	0.382059800664452	0.516587677725119	0.317365269461078	0.339108910891089	0.095022624434389	0.175	0.116504854368932	0.267206477732793	0.123076923076923	0.12280701754386	0.233463035019455	0.115830115830116	0.185185185185185	0.303116147308782
0.141993957703927	0.46078431372549	0.577181208053691	0.19811320754717	0.437722419928826	0.167910447761194	0.228855721393035	0.205298013245033	0.471074380165289	0.202702702702703	0.127906976744186	0.235023041474654	0.181372549019608	0.236486486486487	0.301136363636364
0.114186851211073	0.193103448275862	0.523364485981308	0.158798283261802	0.3515625	0.0610079575596817	0.165775401069519	0.0615384615384614	0.255144032921811	0.139664804469274	0.0664893617021277	0.196261682242991	0.0753676470588235	0.105263157894737	0.297520661157025
0.132743362831858	0.387755102040816	0.416230366492147	0.26271186440678	0.31858407079646	0.113861386138614	0.198952879581152	0.163841807909605	0.229299363057325	0.111111111111111	0.0766961651917405	0.257142857142857	0.153508771929825	0.141891891891892	0.231292517006803
0.12406015037594	0.291666666666667	0.449382716049383	0.246575342465754	0.238442822384428	0.108	0.0867208672086721	0.215311004784689	0.0209205020920503	0.0262172284644195	0.146245059288538	0.0633484162895928	0.271099744245524	0.156028368794326	0.142857142857143
0.164670658682635	0.3025	0.51981351981352	0.289855072463768	0.300699300699301	0.191780821917808	0.171875	0.276315789473684	0.0792079207920792	0.0596026490066225	0.206349206349206	0.100591715976331	0.257703081232493	0.15	0.220689655172414
0.0990099009900991	0.153191489361702	0.436450839328537	0.108167770419426	0.232911392405063	0.10969387755102	0.076923076923077	0.132352941176471	0.0172413793103449	0.0276243093922651	0.112531969309463	0.0824372759856631	0.281098546042003	0.082018927444795	0.147945205479452
0.115819209039548	0.264150943396226	0.452380952380952	0.275862068965517	0.254716981132076	0.130434782608696	0.125	0.256830601092896	0.0160256410256411	0.0407523510971786	0.123943661971831	0.174193548387097	0.217054263565892	0.175792507204611	0.141592920353982
0.377777777777778	0.382075471698113	0.489495798319328	0.120300751879699	0.509049773755656	0.256559766763848	0.229314420803783	0.304347826086956	0.311284046692607	0.434782608695652	0.322147651006711	0.211538461538461	0.441077441077441	0.37109375	0.258333333333333
0.446685878962536	0.282442748091603	0.611793611793612	0.198294243070363	0.793577981651376	0.285359801488834	0.302387267904509	0.302222222222222	0.669064748201439	0.465277777777778	0.424170616113744	0.260233918128655	0.408759124087591	0.26	0.686893203883495
0.461139896373057	0.37984496124031	0.401028277634961	0.239130434782609	0.326241134751773	0.324324324324324	0.331564986737401	0.315315315315315	0.584302325581395	0.627507163323782	0.423173803526448	0.21011673151751	0.264044943820225	0.445714285714286	0.170520231213873
0.284164859002169	0.197215777262181	0.489669421487603	0.0399113082039911	0.507009345794392	0.242616033755274	0.211538461538461	0.216524216524216	0.310756972111554	0.31063829787234	0.27122641509434	0.208860759493671	0.311594202898551	0.187096774193548	0.274725274725275
0.476297968397291	0.472164948453608	0.469879518072289	0.181818181818182	0.394736842105263	0.318471337579618	0.309236947791165	0.310769230769231	0.269349845201239	0.396923076923077	0.29639175257732	0.212962962962963	0.344481605351171	0.332307692307692	0.298507462686567
0.390697674418605	0.264305177111717	0.406565656565657	0.0984340044742729	0.317848410757946	0.308093994778068	0.314159292035398	0.29951690821256	0.521246458923513	0.375358166189112	0.392156862745098	0.141993957703927	0.262267343485618	0.281862745098039	0.178470254957507
