# Supplementary material for: Ecological network analysis reveals cancer-dependent chaperone-client interaction structure and robustness
Source: Nat Commun. 2023 Oct 7;14:6277. doi: 10.1038/s41467-023-41906-2 (PMC10560210; doi:10.1038/s41467-023-41906-2)
Supplement: Supplementary file 4 — Source Data [file 41467_2023_41906_MOESM4_ESM.zip › Source Data/fig.5 collapse_data_by_module_for_paper.csv]

num_removed	cancer	prop_remain	prop_removed	run_name	under_curve	y_txt
0	BRCA	1	0	by_module_21	0.716944516269978	0.16
1	BRCA	0.969594594594595	0.0666666666666667	by_module_21	0.716944516269978	0.16
2	BRCA	0.939189189189189	0.133333333333333	by_module_21	0.716944516269978	0.16
3	BRCA	0.913851351351351	0.2	by_module_21	0.716944516269978	0.16
4	BRCA	0.856418918918919	0.266666666666667	by_module_21	0.716944516269978	0.16
5	BRCA	0.810810810810811	0.333333333333333	by_module_21	0.716944516269978	0.16
6	BRCA	0.790540540540541	0.4	by_module_21	0.716944516269978	0.16
7	BRCA	0.726351351351351	0.466666666666667	by_module_21	0.716944516269978	0.16
8	BRCA	0.702702702702703	0.533333333333333	by_module_21	0.716944516269978	0.16
9	BRCA	0.658783783783784	0.6	by_module_21	0.716944516269978	0.16
10	BRCA	0.619932432432432	0.666666666666667	by_module_21	0.716944516269978	0.16
11	BRCA	0.420608108108108	0.733333333333333	by_module_21	0.716944516269978	0.16
12	BRCA	0.283783783783784	0.8	by_module_21	0.716944516269978	0.16
13	BRCA	0.135135135135135	0.866666666666667	by_module_21	0.716944516269978	0.16
14	BRCA	0.0675675675675675	0.933333333333333	by_module_21	0.716944516269978	0.16
15	BRCA	0	1	by_module_21	0.716944516269978	0.16
0	COAD	1	0	by_module_21	0.769583642876769	0.16
1	COAD	0.993189557321226	0.0666666666666667	by_module_21	0.769583642876769	0.16
2	COAD	0.99205448354143	0.133333333333333	by_module_21	0.769583642876769	0.16
3	COAD	0.970488081725312	0.2	by_module_21	0.769583642876769	0.16
4	COAD	0.960272417707151	0.266666666666667	by_module_21	0.769583642876769	0.16
5	COAD	0.937570942111237	0.333333333333333	by_module_21	0.769583642876769	0.16
6	COAD	0.906923950056754	0.4	by_module_21	0.769583642876769	0.16
7	COAD	0.852440408626561	0.466666666666667	by_module_21	0.769583642876769	0.16
8	COAD	0.800227014755959	0.533333333333333	by_module_21	0.769583642876769	0.16
9	COAD	0.7105561861521	0.6	by_module_21	0.769583642876769	0.16
10	COAD	0.617480136208854	0.666666666666667	by_module_21	0.769583642876769	0.16
11	COAD	0.438138479001135	0.733333333333333	by_module_21	0.769583642876769	0.16
12	COAD	0.341657207718502	0.8	by_module_21	0.769583642876769	0.16
13	COAD	0.203178206583428	0.866666666666667	by_module_21	0.769583642876769	0.16
14	COAD	0.0953461975028377	0.933333333333333	by_module_21	0.769583642876769	0.16
15	COAD	0	1	by_module_21	0.769583642876769	0.16
0	HNSC	1	0	by_module_21	0.7714682485826	0.16
1	HNSC	0.993849938499385	0.0666666666666667	by_module_21	0.7714682485826	0.16
2	HNSC	0.985239852398524	0.133333333333333	by_module_21	0.7714682485826	0.16
3	HNSC	0.980319803198032	0.2	by_module_21	0.7714682485826	0.16
4	HNSC	0.961869618696187	0.266666666666667	by_module_21	0.7714682485826	0.16
5	HNSC	0.923739237392374	0.333333333333333	by_module_21	0.7714682485826	0.16
6	HNSC	0.865928659286593	0.4	by_module_21	0.7714682485826	0.16
7	HNSC	0.853628536285363	0.466666666666667	by_module_21	0.7714682485826	0.16
8	HNSC	0.843788437884379	0.533333333333333	by_module_21	0.7714682485826	0.16
9	HNSC	0.757687576875769	0.6	by_module_21	0.7714682485826	0.16
10	HNSC	0.724477244772448	0.666666666666667	by_module_21	0.7714682485826	0.16
11	HNSC	0.688806888068881	0.733333333333333	by_module_21	0.7714682485826	0.16
12	HNSC	0.574415744157442	0.8	by_module_21	0.7714682485826	0.16
13	HNSC	0.382533825338253	0.866666666666667	by_module_21	0.7714682485826	0.16
14	HNSC	0.211562115621156	0.933333333333333	by_module_21	0.7714682485826	0.16
15	HNSC	0	1	by_module_21	0.7714682485826	0.16
0	KIRC	1	0	by_module_21	0.736693475343207	0.16
1	KIRC	0.994786235662148	0.0666666666666667	by_module_21	0.736693475343207	0.16
2	KIRC	0.976016684045881	0.133333333333333	by_module_21	0.736693475343207	0.16
3	KIRC	0.964546402502607	0.2	by_module_21	0.736693475343207	0.16
4	KIRC	0.956204379562044	0.266666666666667	by_module_21	0.736693475343207	0.16
5	KIRC	0.923879040667362	0.333333333333333	by_module_21	0.736693475343207	0.16
6	KIRC	0.805005213764338	0.4	by_module_21	0.736693475343207	0.16
7	KIRC	0.668404588112617	0.466666666666667	by_module_21	0.736693475343207	0.16
8	KIRC	0.643378519290928	0.533333333333333	by_module_21	0.736693475343207	0.16
9	KIRC	0.583941605839416	0.6	by_module_21	0.736693475343207	0.16
10	KIRC	0.519290928050052	0.666666666666667	by_module_21	0.736693475343207	0.16
11	KIRC	0.37851929092805	0.733333333333333	by_module_21	0.736693475343207	0.16
12	KIRC	0.246089676746611	0.8	by_module_21	0.736693475343207	0.16
13	KIRC	0.141814389989573	0.866666666666667	by_module_21	0.736693475343207	0.16
14	KIRC	0.059436913451512	0.933333333333333	by_module_21	0.736693475343207	0.16
15	KIRC	0	1	by_module_21	0.736693475343207	0.16
0	KIRP	1	0	by_module_21	0.79288015902995	0.16
1	KIRP	0.997140133460439	0.0666666666666667	by_module_21	0.79288015902995	0.16
2	KIRP	0.994280266920877	0.133333333333333	by_module_21	0.79288015902995	0.16
3	KIRP	0.992373689227836	0.2	by_module_21	0.79288015902995	0.16
4	KIRP	0.989513822688275	0.266666666666667	by_module_21	0.79288015902995	0.16
5	KIRP	0.98093422306959	0.333333333333333	by_module_21	0.79288015902995	0.16
6	KIRP	0.965681601525262	0.4	by_module_21	0.79288015902995	0.16
7	KIRP	0.890371782650143	0.466666666666667	by_module_21	0.79288015902995	0.16
8	KIRP	0.774070543374643	0.533333333333333	by_module_21	0.79288015902995	0.16
9	KIRP	0.761677788369876	0.6	by_module_21	0.79288015902995	0.16
10	KIRP	0.751191611058151	0.666666666666667	by_module_21	0.79288015902995	0.16
11	KIRP	0.618684461391802	0.733333333333333	by_module_21	0.79288015902995	0.16
12	KIRP	0.573879885605338	0.8	by_module_21	0.79288015902995	0.16
13	KIRP	0.433746425166826	0.866666666666667	by_module_21	0.79288015902995	0.16
14	KIRP	0.218303145853194	0.933333333333333	by_module_21	0.79288015902995	0.16
15	KIRP	0	1	by_module_21	0.79288015902995	0.16
0	LIHC	1	0	by_module_21	0.698915112528156	0.16
1	LIHC	0.966830466830467	0.0666666666666667	by_module_21	0.698915112528156	0.16
2	LIHC	0.92997542997543	0.133333333333333	by_module_21	0.698915112528156	0.16
3	LIHC	0.891891891891892	0.2	by_module_21	0.698915112528156	0.16
4	LIHC	0.7997542997543	0.266666666666667	by_module_21	0.698915112528156	0.16
5	LIHC	0.787469287469287	0.333333333333333	by_module_21	0.698915112528156	0.16
6	LIHC	0.737100737100737	0.4	by_module_21	0.698915112528156	0.16
7	LIHC	0.692874692874693	0.466666666666667	by_module_21	0.698915112528156	0.16
8	LIHC	0.652334152334152	0.533333333333333	by_module_21	0.698915112528156	0.16
9	LIHC	0.457002457002457	0.6	by_module_21	0.698915112528156	0.16
10	LIHC	0.352579852579853	0.666666666666667	by_module_21	0.698915112528156	0.16
11	LIHC	0.276412776412776	0.733333333333333	by_module_21	0.698915112528156	0.16
12	LIHC	0.142506142506142	0.8	by_module_21	0.698915112528156	0.16
13	LIHC	0.0749385749385749	0.866666666666667	by_module_21	0.698915112528156	0.16
14	LIHC	0.0282555282555282	0.933333333333333	by_module_21	0.698915112528156	0.16
15	LIHC	0	1	by_module_21	0.698915112528156	0.16
0	LUAD	1	0	by_module_21	0.760718373029274	0.16
1	LUAD	0.989079563182527	0.0666666666666667	by_module_21	0.760718373029274	0.16
2	LUAD	0.962558502340094	0.133333333333333	by_module_21	0.760718373029274	0.16
3	LUAD	0.956318252730109	0.2	by_module_21	0.760718373029274	0.16
4	LUAD	0.94383775351014	0.266666666666667	by_module_21	0.760718373029274	0.16
5	LUAD	0.923556942277691	0.333333333333333	by_module_21	0.760718373029274	0.16
6	LUAD	0.903276131045242	0.4	by_module_21	0.760718373029274	0.16
7	LUAD	0.862714508580343	0.466666666666667	by_module_21	0.760718373029274	0.16
8	LUAD	0.826833073322933	0.533333333333333	by_module_21	0.760718373029274	0.16
9	LUAD	0.648985959438378	0.6	by_module_21	0.760718373029274	0.16
10	LUAD	0.597503900156006	0.666666666666667	by_module_21	0.760718373029274	0.16
11	LUAD	0.485179407176287	0.733333333333333	by_module_21	0.760718373029274	0.16
12	LUAD	0.313572542901716	0.8	by_module_21	0.760718373029274	0.16
13	LUAD	0.196567862714509	0.866666666666667	by_module_21	0.760718373029274	0.16
14	LUAD	0.0795631825273011	0.933333333333333	by_module_21	0.760718373029274	0.16
15	LUAD	0	1	by_module_21	0.760718373029274	0.16
0	LUSC	1	0	by_module_21	0.761387574415668	0.16
1	LUSC	0.993006993006993	0.0666666666666667	by_module_21	0.761387574415668	0.16
2	LUSC	0.973776223776224	0.133333333333333	by_module_21	0.761387574415668	0.16
3	LUSC	0.963286713286713	0.2	by_module_21	0.761387574415668	0.16
4	LUSC	0.933566433566434	0.266666666666667	by_module_21	0.761387574415668	0.16
5	LUSC	0.914335664335664	0.333333333333333	by_module_21	0.761387574415668	0.16
6	LUSC	0.888111888111888	0.4	by_module_21	0.761387574415668	0.16
7	LUSC	0.874125874125874	0.466666666666667	by_module_21	0.761387574415668	0.16
8	LUSC	0.867132867132867	0.533333333333333	by_module_21	0.761387574415668	0.16
9	LUSC	0.722027972027972	0.6	by_module_21	0.761387574415668	0.16
10	LUSC	0.472027972027972	0.666666666666667	by_module_21	0.761387574415668	0.16
11	LUSC	0.370629370629371	0.733333333333333	by_module_21	0.761387574415668	0.16
12	LUSC	0.281468531468531	0.8	by_module_21	0.761387574415668	0.16
13	LUSC	0.183566433566434	0.866666666666667	by_module_21	0.761387574415668	0.16
14	LUSC	0.0926573426573427	0.933333333333333	by_module_21	0.761387574415668	0.16
15	LUSC	0	1	by_module_21	0.761387574415668	0.16
0	PRAD	1	0	by_module_21	0.722337020924648	0.16
1	PRAD	0.989411764705882	0.0666666666666667	by_module_21	0.722337020924648	0.16
2	PRAD	0.947058823529412	0.133333333333333	by_module_21	0.722337020924648	0.16
3	PRAD	0.945882352941177	0.2	by_module_21	0.722337020924648	0.16
4	PRAD	0.894117647058824	0.266666666666667	by_module_21	0.722337020924648	0.16
5	PRAD	0.835294117647059	0.333333333333333	by_module_21	0.722337020924648	0.16
6	PRAD	0.814117647058824	0.4	by_module_21	0.722337020924648	0.16
7	PRAD	0.774117647058824	0.466666666666667	by_module_21	0.722337020924648	0.16
8	PRAD	0.655294117647059	0.533333333333333	by_module_21	0.722337020924648	0.16
9	PRAD	0.638823529411765	0.6	by_module_21	0.722337020924648	0.16
10	PRAD	0.616470588235294	0.666666666666667	by_module_21	0.722337020924648	0.16
11	PRAD	0.565882352941177	0.733333333333333	by_module_21	0.722337020924648	0.16
12	PRAD	0.502352941176471	0.8	by_module_21	0.722337020924648	0.16
13	PRAD	0.324705882352941	0.866666666666667	by_module_21	0.722337020924648	0.16
14	PRAD	0.142352941176471	0.933333333333333	by_module_21	0.722337020924648	0.16
15	PRAD	0	1	by_module_21	0.722337020924648	0.16
0	STAD	1	0	by_module_21	0.775833178687487	0.16
1	STAD	0.99479843953186	0.0666666666666667	by_module_21	0.775833178687487	0.16
2	STAD	0.988296488946684	0.133333333333333	by_module_21	0.775833178687487	0.16
3	STAD	0.981794538361508	0.2	by_module_21	0.775833178687487	0.16
4	STAD	0.972691807542263	0.266666666666667	by_module_21	0.775833178687487	0.16
5	STAD	0.947984395318596	0.333333333333333	by_module_21	0.775833178687487	0.16
6	STAD	0.910273081924577	0.4	by_module_21	0.775833178687487	0.16
7	STAD	0.875162548764629	0.466666666666667	by_module_21	0.775833178687487	0.16
8	STAD	0.81924577373212	0.533333333333333	by_module_21	0.775833178687487	0.16
9	STAD	0.673602080624187	0.6	by_module_21	0.775833178687487	0.16
10	STAD	0.600780234070221	0.666666666666667	by_module_21	0.775833178687487	0.16
11	STAD	0.472041612483745	0.733333333333333	by_module_21	0.775833178687487	0.16
12	STAD	0.338101430429129	0.8	by_module_21	0.775833178687487	0.16
13	STAD	0.18075422626788	0.866666666666667	by_module_21	0.775833178687487	0.16
14	STAD	0.0364109232769831	0.933333333333333	by_module_21	0.775833178687487	0.16
15	STAD	0	1	by_module_21	0.775833178687487	0.16
0	THCA	1	0	by_module_21	0.750529670698571	0.16
1	THCA	0.998017839444995	0.0666666666666667	by_module_21	0.750529670698571	0.16
2	THCA	0.991080277502478	0.133333333333333	by_module_21	0.750529670698571	0.16
3	THCA	0.982160555004955	0.2	by_module_21	0.750529670698571	0.16
4	THCA	0.964321110009911	0.266666666666667	by_module_21	0.750529670698571	0.16
5	THCA	0.912784935579782	0.333333333333333	by_module_21	0.750529670698571	0.16
6	THCA	0.838453914767096	0.4	by_module_21	0.750529670698571	0.16
7	THCA	0.807730426164519	0.466666666666667	by_module_21	0.750529670698571	0.16
8	THCA	0.700693756194252	0.533333333333333	by_module_21	0.750529670698571	0.16
9	THCA	0.669970267591675	0.6	by_module_21	0.750529670698571	0.16
10	THCA	0.541129831516353	0.666666666666667	by_module_21	0.750529670698571	0.16
11	THCA	0.526263627353816	0.733333333333333	by_module_21	0.750529670698571	0.16
12	THCA	0.502477700693756	0.8	by_module_21	0.750529670698571	0.16
13	THCA	0.353815659068385	0.866666666666667	by_module_21	0.750529670698571	0.16
14	THCA	0.141724479682854	0.933333333333333	by_module_21	0.750529670698571	0.16
15	THCA	0	1	by_module_21	0.750529670698571	0.16
0	UCEC	1	0	by_module_21	0.745069687729928	0.16
1	UCEC	0.993788819875776	0.0666666666666667	by_module_21	0.745069687729928	0.16
2	UCEC	0.988819875776398	0.133333333333333	by_module_21	0.745069687729928	0.16
3	UCEC	0.981366459627329	0.2	by_module_21	0.745069687729928	0.16
4	UCEC	0.961490683229814	0.266666666666667	by_module_21	0.745069687729928	0.16
5	UCEC	0.919254658385093	0.333333333333333	by_module_21	0.745069687729928	0.16
6	UCEC	0.788819875776398	0.4	by_module_21	0.745069687729928	0.16
7	UCEC	0.751552795031056	0.466666666666667	by_module_21	0.745069687729928	0.16
8	UCEC	0.68944099378882	0.533333333333333	by_module_21	0.745069687729928	0.16
9	UCEC	0.643478260869565	0.6	by_module_21	0.745069687729928	0.16
10	UCEC	0.440993788819876	0.666666666666667	by_module_21	0.745069687729928	0.16
11	UCEC	0.411180124223603	0.733333333333333	by_module_21	0.745069687729928	0.16
12	UCEC	0.295652173913043	0.8	by_module_21	0.745069687729928	0.16
13	UCEC	0.135403726708075	0.866666666666667	by_module_21	0.745069687729928	0.16
14	UCEC	0.062111801242236	0.933333333333333	by_module_21	0.745069687729928	0.16
15	UCEC	0	1	by_module_21	0.745069687729928	0.16
0	BRCA	1	0	by_module_12	0.647834479262178	0.04
1	BRCA	0.959459459459459	0.0666666666666667	by_module_12	0.647834479262178	0.04
2	BRCA	0.927364864864865	0.133333333333333	by_module_12	0.647834479262178	0.04
3	BRCA	0.820945945945946	0.2	by_module_12	0.647834479262178	0.04
4	BRCA	0.694256756756757	0.266666666666667	by_module_12	0.647834479262178	0.04
5	BRCA	0.555743243243243	0.333333333333333	by_module_12	0.647834479262178	0.04
6	BRCA	0.494932432432432	0.4	by_module_12	0.647834479262178	0.04
7	BRCA	0.427364864864865	0.466666666666667	by_module_12	0.647834479262178	0.04
8	BRCA	0.33277027027027	0.533333333333333	by_module_12	0.647834479262178	0.04
9	BRCA	0.298986486486487	0.6	by_module_12	0.647834479262178	0.04
10	BRCA	0.273648648648649	0.666666666666667	by_module_12	0.647834479262178	0.04
11	BRCA	0.216216216216216	0.733333333333333	by_module_12	0.647834479262178	0.04
12	BRCA	0.16722972972973	0.8	by_module_12	0.647834479262178	0.04
13	BRCA	0.128378378378378	0.866666666666667	by_module_12	0.647834479262178	0.04
14	BRCA	0.0591216216216216	0.933333333333333	by_module_12	0.647834479262178	0.04
15	BRCA	0	1	by_module_12	0.647834479262178	0.04
0	COAD	1	0	by_module_12	0.719496378852085	0.04
1	COAD	0.95800227014756	0.0666666666666667	by_module_12	0.719496378852085	0.04
2	COAD	0.921679909194098	0.133333333333333	by_module_12	0.719496378852085	0.04
3	COAD	0.901248581157775	0.2	by_module_12	0.719496378852085	0.04
4	COAD	0.874006810442679	0.266666666666667	by_module_12	0.719496378852085	0.04
5	COAD	0.839954597048808	0.333333333333333	by_module_12	0.719496378852085	0.04
6	COAD	0.828603859250851	0.4	by_module_12	0.719496378852085	0.04
7	COAD	0.792281498297389	0.466666666666667	by_module_12	0.719496378852085	0.04
8	COAD	0.748013620885358	0.533333333333333	by_module_12	0.719496378852085	0.04
9	COAD	0.670828603859251	0.6	by_module_12	0.719496378852085	0.04
10	COAD	0.441543700340522	0.666666666666667	by_module_12	0.719496378852085	0.04
11	COAD	0.393870601589103	0.733333333333333	by_module_12	0.719496378852085	0.04
12	COAD	0.262202043132804	0.8	by_module_12	0.719496378852085	0.04
13	COAD	0.199772985244041	0.866666666666667	by_module_12	0.719496378852085	0.04
14	COAD	0.0737797956867197	0.933333333333333	by_module_12	0.719496378852085	0.04
15	COAD	0	1	by_module_12	0.719496378852085	0.04
0	HNSC	1	0	by_module_12	0.686490469446844	0.04
1	HNSC	0.96309963099631	0.0666666666666667	by_module_12	0.686490469446844	0.04
2	HNSC	0.95079950799508	0.133333333333333	by_module_12	0.686490469446844	0.04
3	HNSC	0.923739237392374	0.2	by_module_12	0.686490469446844	0.04
4	HNSC	0.832718327183272	0.266666666666667	by_module_12	0.686490469446844	0.04
5	HNSC	0.750307503075031	0.333333333333333	by_module_12	0.686490469446844	0.04
6	HNSC	0.645756457564576	0.4	by_module_12	0.686490469446844	0.04
7	HNSC	0.511685116851168	0.466666666666667	by_module_12	0.686490469446844	0.04
8	HNSC	0.424354243542435	0.533333333333333	by_module_12	0.686490469446844	0.04
9	HNSC	0.375153751537515	0.6	by_module_12	0.686490469446844	0.04
10	HNSC	0.286592865928659	0.666666666666667	by_module_12	0.686490469446844	0.04
11	HNSC	0.228782287822878	0.733333333333333	by_module_12	0.686490469446844	0.04
12	HNSC	0.107011070110701	0.8	by_module_12	0.686490469446844	0.04
13	HNSC	0.02460024600246	0.866666666666667	by_module_12	0.686490469446844	0.04
14	HNSC	0.011070110701107	0.933333333333333	by_module_12	0.686490469446844	0.04
15	HNSC	0	1	by_module_12	0.686490469446844	0.04
0	KIRC	1	0	by_module_12	0.675215328911149	0.04
1	KIRC	0.968717413972888	0.0666666666666667	by_module_12	0.675215328911149	0.04
2	KIRC	0.911366006256517	0.133333333333333	by_module_12	0.675215328911149	0.04
3	KIRC	0.861313868613139	0.2	by_module_12	0.675215328911149	0.04
4	KIRC	0.776850886339937	0.266666666666667	by_module_12	0.675215328911149	0.04
5	KIRC	0.716371220020855	0.333333333333333	by_module_12	0.675215328911149	0.04
6	KIRC	0.640250260688217	0.4	by_module_12	0.675215328911149	0.04
7	KIRC	0.619395203336809	0.466666666666667	by_module_12	0.675215328911149	0.04
8	KIRC	0.610010427528676	0.533333333333333	by_module_12	0.675215328911149	0.04
9	KIRC	0.587069864442127	0.6	by_module_12	0.675215328911149	0.04
10	KIRC	0.524504692387904	0.666666666666667	by_module_12	0.675215328911149	0.04
11	KIRC	0.506777893639208	0.733333333333333	by_module_12	0.675215328911149	0.04
12	KIRC	0.430656934306569	0.8	by_module_12	0.675215328911149	0.04
13	KIRC	0.301355578727841	0.866666666666667	by_module_12	0.675215328911149	0.04
14	KIRC	0.0604796663190824	0.933333333333333	by_module_12	0.675215328911149	0.04
15	KIRC	0	1	by_module_12	0.675215328911149	0.04
0	KIRP	1	0	by_module_12	0.718392878235803	0.04
1	KIRP	0.998093422306959	0.0666666666666667	by_module_12	0.718392878235803	0.04
2	KIRP	0.990467111534795	0.133333333333333	by_module_12	0.718392878235803	0.04
3	KIRP	0.972354623450906	0.2	by_module_12	0.718392878235803	0.04
4	KIRP	0.948522402287893	0.266666666666667	by_module_12	0.718392878235803	0.04
5	KIRP	0.814108674928503	0.333333333333333	by_module_12	0.718392878235803	0.04
6	KIRP	0.740705433746425	0.4	by_module_12	0.718392878235803	0.04
7	KIRP	0.629170638703527	0.466666666666667	by_module_12	0.718392878235803	0.04
8	KIRP	0.618684461391802	0.533333333333333	by_module_12	0.718392878235803	0.04
9	KIRP	0.59675881792183	0.6	by_module_12	0.718392878235803	0.04
10	KIRP	0.550047664442326	0.666666666666667	by_module_12	0.718392878235803	0.04
11	KIRP	0.491897044804576	0.733333333333333	by_module_12	0.718392878235803	0.04
12	KIRP	0.406101048617731	0.8	by_module_12	0.718392878235803	0.04
13	KIRP	0.302192564346997	0.866666666666667	by_module_12	0.718392878235803	0.04
14	KIRP	0.168732125834128	0.933333333333333	by_module_12	0.718392878235803	0.04
15	KIRP	0	1	by_module_12	0.718392878235803	0.04
0	LIHC	1	0	by_module_12	0.685068515909849	0.04
1	LIHC	0.977886977886978	0.0666666666666667	by_module_12	0.685068515909849	0.04
2	LIHC	0.943488943488944	0.133333333333333	by_module_12	0.685068515909849	0.04
3	LIHC	0.874692874692875	0.2	by_module_12	0.685068515909849	0.04
4	LIHC	0.759213759213759	0.266666666666667	by_module_12	0.685068515909849	0.04
5	LIHC	0.714987714987715	0.333333333333333	by_module_12	0.685068515909849	0.04
6	LIHC	0.679361179361179	0.4	by_module_12	0.685068515909849	0.04
7	LIHC	0.662162162162162	0.466666666666667	by_module_12	0.685068515909849	0.04
8	LIHC	0.566339066339066	0.533333333333333	by_module_12	0.685068515909849	0.04
9	LIHC	0.503685503685504	0.6	by_module_12	0.685068515909849	0.04
10	LIHC	0.445945945945946	0.666666666666667	by_module_12	0.685068515909849	0.04
11	LIHC	0.341523341523342	0.733333333333333	by_module_12	0.685068515909849	0.04
12	LIHC	0.227272727272727	0.8	by_module_12	0.685068515909849	0.04
13	LIHC	0.158476658476658	0.866666666666667	by_module_12	0.685068515909849	0.04
14	LIHC	0.0651105651105651	0.933333333333333	by_module_12	0.685068515909849	0.04
15	LIHC	0	1	by_module_12	0.685068515909849	0.04
0	LUAD	1	0	by_module_12	0.662115738579721	0.04
1	LUAD	0.957878315132605	0.0666666666666667	by_module_12	0.662115738579721	0.04
2	LUAD	0.918876755070203	0.133333333333333	by_module_12	0.662115738579721	0.04
3	LUAD	0.870514820592824	0.2	by_module_12	0.662115738579721	0.04
4	LUAD	0.733229329173167	0.266666666666667	by_module_12	0.662115738579721	0.04
5	LUAD	0.627145085803432	0.333333333333333	by_module_12	0.662115738579721	0.04
6	LUAD	0.563182527301092	0.4	by_module_12	0.662115738579721	0.04
7	LUAD	0.517940717628705	0.466666666666667	by_module_12	0.662115738579721	0.04
8	LUAD	0.365054602184087	0.533333333333333	by_module_12	0.662115738579721	0.04
9	LUAD	0.322932917316693	0.6	by_module_12	0.662115738579721	0.04
10	LUAD	0.287051482059282	0.666666666666667	by_module_12	0.662115738579721	0.04
11	LUAD	0.201248049921997	0.733333333333333	by_module_12	0.662115738579721	0.04
12	LUAD	0.146645865834633	0.8	by_module_12	0.662115738579721	0.04
13	LUAD	0.0889235569422777	0.866666666666667	by_module_12	0.662115738579721	0.04
14	LUAD	0.0436817472698908	0.933333333333333	by_module_12	0.662115738579721	0.04
15	LUAD	0	1	by_module_12	0.662115738579721	0.04
0	LUSC	1	0	by_module_12	0.651641352875068	0.04
1	LUSC	0.926573426573427	0.0666666666666667	by_module_12	0.651641352875068	0.04
2	LUSC	0.828671328671329	0.133333333333333	by_module_12	0.651641352875068	0.04
3	LUSC	0.777972027972028	0.2	by_module_12	0.651641352875068	0.04
4	LUSC	0.713286713286713	0.266666666666667	by_module_12	0.651641352875068	0.04
5	LUSC	0.620629370629371	0.333333333333333	by_module_12	0.651641352875068	0.04
6	LUSC	0.578671328671329	0.4	by_module_12	0.651641352875068	0.04
7	LUSC	0.519230769230769	0.466666666666667	by_module_12	0.651641352875068	0.04
8	LUSC	0.45979020979021	0.533333333333333	by_module_12	0.651641352875068	0.04
9	LUSC	0.367132867132867	0.6	by_module_12	0.651641352875068	0.04
10	LUSC	0.302447552447552	0.666666666666667	by_module_12	0.651641352875068	0.04
11	LUSC	0.211538461538462	0.733333333333333	by_module_12	0.651641352875068	0.04
12	LUSC	0.15034965034965	0.8	by_module_12	0.651641352875068	0.04
13	LUSC	0.0472027972027972	0.866666666666667	by_module_12	0.651641352875068	0.04
14	LUSC	0.013986013986014	0.933333333333333	by_module_12	0.651641352875068	0.04
15	LUSC	0	1	by_module_12	0.651641352875068	0.04
0	PRAD	1	0	by_module_12	0.678444661135375	0.04
1	PRAD	0.983529411764706	0.0666666666666667	by_module_12	0.678444661135375	0.04
2	PRAD	0.964705882352941	0.133333333333333	by_module_12	0.678444661135375	0.04
3	PRAD	0.914117647058823	0.2	by_module_12	0.678444661135375	0.04
4	PRAD	0.871764705882353	0.266666666666667	by_module_12	0.678444661135375	0.04
5	PRAD	0.727058823529412	0.333333333333333	by_module_12	0.678444661135375	0.04
6	PRAD	0.622352941176471	0.4	by_module_12	0.678444661135375	0.04
7	PRAD	0.48	0.466666666666667	by_module_12	0.678444661135375	0.04
8	PRAD	0.469411764705882	0.533333333333333	by_module_12	0.678444661135375	0.04
9	PRAD	0.425882352941176	0.6	by_module_12	0.678444661135375	0.04
10	PRAD	0.424705882352941	0.666666666666667	by_module_12	0.678444661135375	0.04
11	PRAD	0.372941176470588	0.733333333333333	by_module_12	0.678444661135375	0.04
12	PRAD	0.312941176470588	0.8	by_module_12	0.678444661135375	0.04
13	PRAD	0.248235294117647	0.866666666666667	by_module_12	0.678444661135375	0.04
14	PRAD	0.185882352941176	0.933333333333333	by_module_12	0.678444661135375	0.04
15	PRAD	0	1	by_module_12	0.678444661135375	0.04
0	STAD	1	0	by_module_12	0.70473426117664	0.04
1	STAD	0.981794538361508	0.0666666666666667	by_module_12	0.70473426117664	0.04
2	STAD	0.93888166449935	0.133333333333333	by_module_12	0.70473426117664	0.04
3	STAD	0.886866059817945	0.2	by_module_12	0.70473426117664	0.04
4	STAD	0.8777633289987	0.266666666666667	by_module_12	0.70473426117664	0.04
5	STAD	0.82184655396619	0.333333333333333	by_module_12	0.70473426117664	0.04
6	STAD	0.728218465539662	0.4	by_module_12	0.70473426117664	0.04
7	STAD	0.70221066319896	0.466666666666667	by_module_12	0.70473426117664	0.04
8	STAD	0.630689206762029	0.533333333333333	by_module_12	0.70473426117664	0.04
9	STAD	0.577373211963589	0.6	by_module_12	0.70473426117664	0.04
10	STAD	0.52665799739922	0.666666666666667	by_module_12	0.70473426117664	0.04
11	STAD	0.369310793237971	0.733333333333333	by_module_12	0.70473426117664	0.04
12	STAD	0.270481144343303	0.8	by_module_12	0.70473426117664	0.04
13	STAD	0.218465539661899	0.866666666666667	by_module_12	0.70473426117664	0.04
14	STAD	0.131339401820546	0.933333333333333	by_module_12	0.70473426117664	0.04
15	STAD	0	1	by_module_12	0.70473426117664	0.04
0	THCA	1	0	by_module_12	0.703884354030561	0.04
1	THCA	0.99603567888999	0.0666666666666667	by_module_12	0.703884354030561	0.04
2	THCA	0.968285431119921	0.133333333333333	by_module_12	0.703884354030561	0.04
3	THCA	0.956392467789891	0.2	by_module_12	0.703884354030561	0.04
4	THCA	0.937561942517344	0.266666666666667	by_module_12	0.703884354030561	0.04
5	THCA	0.822596630327056	0.333333333333333	by_module_12	0.703884354030561	0.04
6	THCA	0.646184340931615	0.4	by_module_12	0.703884354030561	0.04
7	THCA	0.556987115956392	0.466666666666667	by_module_12	0.703884354030561	0.04
8	THCA	0.53617443012884	0.533333333333333	by_module_12	0.703884354030561	0.04
9	THCA	0.482656095143707	0.6	by_module_12	0.703884354030561	0.04
10	THCA	0.460852329038652	0.666666666666667	by_module_12	0.703884354030561	0.04
11	THCA	0.318136769078295	0.733333333333333	by_module_12	0.703884354030561	0.04
12	THCA	0.259663032705649	0.8	by_module_12	0.703884354030561	0.04
13	THCA	0.181367690782953	0.866666666666667	by_module_12	0.703884354030561	0.04
14	THCA	0.13181367690783	0.933333333333333	by_module_12	0.703884354030561	0.04
15	THCA	0	1	by_module_12	0.703884354030561	0.04
0	UCEC	1	0	by_module_12	0.690206032796117	0.04
1	UCEC	0.971428571428571	0.0666666666666667	by_module_12	0.690206032796117	0.04
2	UCEC	0.924223602484472	0.133333333333333	by_module_12	0.690206032796117	0.04
3	UCEC	0.898136645962733	0.2	by_module_12	0.690206032796117	0.04
4	UCEC	0.808695652173913	0.266666666666667	by_module_12	0.690206032796117	0.04
5	UCEC	0.783850931677019	0.333333333333333	by_module_12	0.690206032796117	0.04
6	UCEC	0.716770186335404	0.4	by_module_12	0.690206032796117	0.04
7	UCEC	0.659627329192547	0.466666666666667	by_module_12	0.690206032796117	0.04
8	UCEC	0.64472049689441	0.533333333333333	by_module_12	0.690206032796117	0.04
9	UCEC	0.612422360248447	0.6	by_module_12	0.690206032796117	0.04
10	UCEC	0.581366459627329	0.666666666666667	by_module_12	0.690206032796117	0.04
11	UCEC	0.559006211180124	0.733333333333333	by_module_12	0.690206032796117	0.04
12	UCEC	0.513043478260869	0.8	by_module_12	0.690206032796117	0.04
13	UCEC	0.247204968944099	0.866666666666667	by_module_12	0.690206032796117	0.04
14	UCEC	0.166459627329193	0.933333333333333	by_module_12	0.690206032796117	0.04
15	UCEC	0	1	by_module_12	0.690206032796117	0.04
0	BRCA	1	0	high_to_low	0.649858299715235	0.28
1	BRCA	0.959459459459459	0.0666666666666667	high_to_low	0.649858299715235	0.28
2	BRCA	0.927364864864865	0.133333333333333	high_to_low	0.649858299715235	0.28
3	BRCA	0.820945945945946	0.2	high_to_low	0.649858299715235	0.28
4	BRCA	0.694256756756757	0.266666666666667	high_to_low	0.649858299715235	0.28
5	BRCA	0.601351351351351	0.333333333333333	high_to_low	0.649858299715235	0.28
6	BRCA	0.461148648648649	0.4	high_to_low	0.649858299715235	0.28
7	BRCA	0.430743243243243	0.466666666666667	high_to_low	0.649858299715235	0.28
8	BRCA	0.405405405405405	0.533333333333333	high_to_low	0.649858299715235	0.28
9	BRCA	0.347972972972973	0.6	high_to_low	0.649858299715235	0.28
10	BRCA	0.3125	0.666666666666667	high_to_low	0.649858299715235	0.28
11	BRCA	0.260135135135135	0.733333333333333	high_to_low	0.649858299715235	0.28
12	BRCA	0.195945945945946	0.8	high_to_low	0.649858299715235	0.28
13	BRCA	0.126689189189189	0.866666666666667	high_to_low	0.649858299715235	0.28
14	BRCA	0.0591216216216216	0.933333333333333	high_to_low	0.649858299715235	0.28
15	BRCA	0	1	high_to_low	0.649858299715235	0.28
0	COAD	1	0	high_to_low	0.715146652911652	0.28
1	COAD	0.95800227014756	0.0666666666666667	high_to_low	0.715146652911652	0.28
2	COAD	0.951191827468786	0.133333333333333	high_to_low	0.715146652911652	0.28
3	COAD	0.938706015891033	0.2	high_to_low	0.715146652911652	0.28
4	COAD	0.866061293984109	0.266666666666667	high_to_low	0.715146652911652	0.28
5	COAD	0.855845629965948	0.333333333333333	high_to_low	0.715146652911652	0.28
6	COAD	0.769580022701476	0.4	high_to_low	0.715146652911652	0.28
7	COAD	0.729852440408627	0.466666666666667	high_to_low	0.715146652911652	0.28
8	COAD	0.648127128263337	0.533333333333333	high_to_low	0.715146652911652	0.28
9	COAD	0.558456299659478	0.6	high_to_low	0.715146652911652	0.28
10	COAD	0.507377979568672	0.666666666666667	high_to_low	0.715146652911652	0.28
11	COAD	0.402951191827469	0.733333333333333	high_to_low	0.715146652911652	0.28
12	COAD	0.276958002270148	0.8	high_to_low	0.715146652911652	0.28
13	COAD	0.169125993189557	0.866666666666667	high_to_low	0.715146652911652	0.28
14	COAD	0.0737797956867197	0.933333333333333	high_to_low	0.715146652911652	0.28
15	COAD	0	1	high_to_low	0.715146652911652	0.28
0	HNSC	1	0	high_to_low	0.69589357987169	0.28
1	HNSC	0.96309963099631	0.0666666666666667	high_to_low	0.69589357987169	0.28
2	HNSC	0.95079950799508	0.133333333333333	high_to_low	0.69589357987169	0.28
3	HNSC	0.923739237392374	0.2	high_to_low	0.69589357987169	0.28
4	HNSC	0.832718327183272	0.266666666666667	high_to_low	0.69589357987169	0.28
5	HNSC	0.750307503075031	0.333333333333333	high_to_low	0.69589357987169	0.28
6	HNSC	0.710947109471095	0.4	high_to_low	0.69589357987169	0.28
7	HNSC	0.574415744157442	0.466666666666667	high_to_low	0.69589357987169	0.28
8	HNSC	0.542435424354244	0.533333333333333	high_to_low	0.69589357987169	0.28
9	HNSC	0.482164821648217	0.6	high_to_low	0.69589357987169	0.28
10	HNSC	0.286592865928659	0.666666666666667	high_to_low	0.69589357987169	0.28
11	HNSC	0.228782287822878	0.733333333333333	high_to_low	0.69589357987169	0.28
12	HNSC	0.107011070110701	0.8	high_to_low	0.69589357987169	0.28
13	HNSC	0.02460024600246	0.866666666666667	high_to_low	0.69589357987169	0.28
14	HNSC	0.011070110701107	0.933333333333333	high_to_low	0.69589357987169	0.28
15	HNSC	0	1	high_to_low	0.69589357987169	0.28
0	KIRC	1	0	high_to_low	0.739371432400143	0.28
1	KIRC	0.994786235662148	0.0666666666666667	high_to_low	0.739371432400143	0.28
2	KIRC	0.976016684045881	0.133333333333333	high_to_low	0.739371432400143	0.28
3	KIRC	0.964546402502607	0.2	high_to_low	0.739371432400143	0.28
4	KIRC	0.928050052137643	0.266666666666667	high_to_low	0.739371432400143	0.28
5	KIRC	0.91762252346194	0.333333333333333	high_to_low	0.739371432400143	0.28
6	KIRC	0.885297184567258	0.4	high_to_low	0.739371432400143	0.28
7	KIRC	0.766423357664234	0.466666666666667	high_to_low	0.739371432400143	0.28
8	KIRC	0.608967674661105	0.533333333333333	high_to_low	0.739371432400143	0.28
9	KIRC	0.544316996871741	0.6	high_to_low	0.739371432400143	0.28
10	KIRC	0.40563086548488	0.666666666666667	high_to_low	0.739371432400143	0.28
11	KIRC	0.304483837330553	0.733333333333333	high_to_low	0.739371432400143	0.28
12	KIRC	0.200208550573514	0.8	high_to_low	0.739371432400143	0.28
13	KIRC	0.117831074035454	0.866666666666667	high_to_low	0.739371432400143	0.28
14	KIRC	0.059436913451512	0.933333333333333	high_to_low	0.739371432400143	0.28
15	KIRC	0	1	high_to_low	0.739371432400143	0.28
0	KIRP	1	0	high_to_low	0.825671442708449	0.28
1	KIRP	0.997140133460439	0.0666666666666667	high_to_low	0.825671442708449	0.28
2	KIRP	0.994280266920877	0.133333333333333	high_to_low	0.825671442708449	0.28
3	KIRP	0.992373689227836	0.2	high_to_low	0.825671442708449	0.28
4	KIRP	0.990467111534795	0.266666666666667	high_to_low	0.825671442708449	0.28
5	KIRP	0.983794089609152	0.333333333333333	high_to_low	0.825671442708449	0.28
6	KIRP	0.973307912297426	0.4	high_to_low	0.825671442708449	0.28
7	KIRP	0.958055290753098	0.466666666666667	high_to_low	0.825671442708449	0.28
8	KIRP	0.949475691134414	0.533333333333333	high_to_low	0.825671442708449	0.28
9	KIRP	0.851286939942803	0.6	high_to_low	0.825671442708449	0.28
10	KIRP	0.80743565300286	0.666666666666667	high_to_low	0.825671442708449	0.28
11	KIRP	0.667302192564347	0.733333333333333	high_to_low	0.825671442708449	0.28
12	KIRP	0.568160152526215	0.8	high_to_low	0.825671442708449	0.28
13	KIRP	0.36510962821735	0.866666666666667	high_to_low	0.825671442708449	0.28
14	KIRP	0.168732125834128	0.933333333333333	high_to_low	0.825671442708449	0.28
15	KIRP	0	1	high_to_low	0.825671442708449	0.28
0	LIHC	1	0	high_to_low	0.68351001011436	0.28
1	LIHC	0.966830466830467	0.0666666666666667	high_to_low	0.68351001011436	0.28
2	LIHC	0.917690417690418	0.133333333333333	high_to_low	0.68351001011436	0.28
3	LIHC	0.858722358722359	0.2	high_to_low	0.68351001011436	0.28
4	LIHC	0.80958230958231	0.266666666666667	high_to_low	0.68351001011436	0.28
5	LIHC	0.754299754299754	0.333333333333333	high_to_low	0.68351001011436	0.28
6	LIHC	0.683046683046683	0.4	high_to_low	0.68351001011436	0.28
7	LIHC	0.58968058968059	0.466666666666667	high_to_low	0.68351001011436	0.28
8	LIHC	0.486486486486487	0.533333333333333	high_to_low	0.68351001011436	0.28
9	LIHC	0.425061425061425	0.6	high_to_low	0.68351001011436	0.28
10	LIHC	0.291154791154791	0.666666666666667	high_to_low	0.68351001011436	0.28
11	LIHC	0.202702702702703	0.733333333333333	high_to_low	0.68351001011436	0.28
12	LIHC	0.136363636363636	0.8	high_to_low	0.68351001011436	0.28
13	LIHC	0.0749385749385749	0.866666666666667	high_to_low	0.68351001011436	0.28
14	LIHC	0.0282555282555282	0.933333333333333	high_to_low	0.68351001011436	0.28
15	LIHC	0	1	high_to_low	0.68351001011436	0.28
0	LUAD	1	0	high_to_low	0.656748640885474	0.28
1	LUAD	0.957878315132605	0.0666666666666667	high_to_low	0.656748640885474	0.28
2	LUAD	0.890795631825273	0.133333333333333	high_to_low	0.656748640885474	0.28
3	LUAD	0.850234009360374	0.2	high_to_low	0.656748640885474	0.28
4	LUAD	0.770670826833073	0.266666666666667	high_to_low	0.656748640885474	0.28
5	LUAD	0.606864274570983	0.333333333333333	high_to_low	0.656748640885474	0.28
6	LUAD	0.497659906396256	0.4	high_to_low	0.656748640885474	0.28
7	LUAD	0.458658346333853	0.466666666666667	high_to_low	0.656748640885474	0.28
8	LUAD	0.383775351014041	0.533333333333333	high_to_low	0.656748640885474	0.28
9	LUAD	0.34789391575663	0.6	high_to_low	0.656748640885474	0.28
10	LUAD	0.263650546021841	0.666666666666667	high_to_low	0.656748640885474	0.28
11	LUAD	0.210608424336973	0.733333333333333	high_to_low	0.656748640885474	0.28
12	LUAD	0.146645865834633	0.8	high_to_low	0.656748640885474	0.28
13	LUAD	0.0889235569422777	0.866666666666667	high_to_low	0.656748640885474	0.28
14	LUAD	0.0436817472698908	0.933333333333333	high_to_low	0.656748640885474	0.28
15	LUAD	0	1	high_to_low	0.656748640885474	0.28
0	LUSC	1	0	high_to_low	0.654697856617986	0.28
1	LUSC	0.926573426573427	0.0666666666666667	high_to_low	0.654697856617986	0.28
2	LUSC	0.828671328671329	0.133333333333333	high_to_low	0.654697856617986	0.28
3	LUSC	0.783216783216783	0.2	high_to_low	0.654697856617986	0.28
4	LUSC	0.70979020979021	0.266666666666667	high_to_low	0.654697856617986	0.28
5	LUSC	0.648601398601399	0.333333333333333	high_to_low	0.654697856617986	0.28
6	LUSC	0.608391608391608	0.4	high_to_low	0.654697856617986	0.28
7	LUSC	0.536713286713287	0.466666666666667	high_to_low	0.654697856617986	0.28
8	LUSC	0.451048951048951	0.533333333333333	high_to_low	0.654697856617986	0.28
9	LUSC	0.40034965034965	0.6	high_to_low	0.654697856617986	0.28
10	LUSC	0.326923076923077	0.666666666666667	high_to_low	0.654697856617986	0.28
11	LUSC	0.229020979020979	0.733333333333333	high_to_low	0.654697856617986	0.28
12	LUSC	0.13986013986014	0.8	high_to_low	0.654697856617986	0.28
13	LUSC	0.0472027972027972	0.866666666666667	high_to_low	0.654697856617986	0.28
14	LUSC	0.013986013986014	0.933333333333333	high_to_low	0.654697856617986	0.28
15	LUSC	0	1	high_to_low	0.654697856617986	0.28
0	PRAD	1	0	high_to_low	0.709244805385052	0.28
1	PRAD	0.983529411764706	0.0666666666666667	high_to_low	0.709244805385052	0.28
2	PRAD	0.964705882352941	0.133333333333333	high_to_low	0.709244805385052	0.28
3	PRAD	0.914117647058823	0.2	high_to_low	0.709244805385052	0.28
4	PRAD	0.871764705882353	0.266666666666667	high_to_low	0.709244805385052	0.28
5	PRAD	0.861176470588235	0.333333333333333	high_to_low	0.709244805385052	0.28
6	PRAD	0.716470588235294	0.4	high_to_low	0.709244805385052	0.28
7	PRAD	0.672941176470588	0.466666666666667	high_to_low	0.709244805385052	0.28
8	PRAD	0.671764705882353	0.533333333333333	high_to_low	0.709244805385052	0.28
9	PRAD	0.62	0.6	high_to_low	0.709244805385052	0.28
10	PRAD	0.561176470588235	0.666666666666667	high_to_low	0.709244805385052	0.28
11	PRAD	0.514117647058824	0.733333333333333	high_to_low	0.709244805385052	0.28
12	PRAD	0.390588235294118	0.8	high_to_low	0.709244805385052	0.28
13	PRAD	0.328235294117647	0.866666666666667	high_to_low	0.709244805385052	0.28
14	PRAD	0.142352941176471	0.933333333333333	high_to_low	0.709244805385052	0.28
15	PRAD	0	1	high_to_low	0.709244805385052	0.28
0	STAD	1	0	high_to_low	0.733083152315587	0.28
1	STAD	0.981794538361508	0.0666666666666667	high_to_low	0.733083152315587	0.28
2	STAD	0.957087126137841	0.133333333333333	high_to_low	0.733083152315587	0.28
3	STAD	0.940182054616385	0.2	high_to_low	0.733083152315587	0.28
4	STAD	0.931079323797139	0.266666666666667	high_to_low	0.733083152315587	0.28
5	STAD	0.876462938881664	0.333333333333333	high_to_low	0.733083152315587	0.28
6	STAD	0.834850455136541	0.4	high_to_low	0.733083152315587	0.28
7	STAD	0.728218465539662	0.466666666666667	high_to_low	0.733083152315587	0.28
8	STAD	0.680104031209363	0.533333333333333	high_to_low	0.733083152315587	0.28
9	STAD	0.602080624187256	0.6	high_to_low	0.733083152315587	0.28
10	STAD	0.552665799739922	0.666666666666667	high_to_low	0.733083152315587	0.28
11	STAD	0.466840052015605	0.733333333333333	high_to_low	0.733083152315587	0.28
12	STAD	0.309492847854356	0.8	high_to_low	0.733083152315587	0.28
13	STAD	0.165149544863459	0.866666666666667	high_to_low	0.733083152315587	0.28
14	STAD	0.0364109232769831	0.933333333333333	high_to_low	0.733083152315587	0.28
15	STAD	0	1	high_to_low	0.733083152315587	0.28
0	THCA	1	0	high_to_low	0.745177300806642	0.28
1	THCA	0.99603567888999	0.0666666666666667	high_to_low	0.745177300806642	0.28
2	THCA	0.968285431119921	0.133333333333333	high_to_low	0.745177300806642	0.28
3	THCA	0.956392467789891	0.2	high_to_low	0.745177300806642	0.28
4	THCA	0.941526263627354	0.266666666666667	high_to_low	0.745177300806642	0.28
5	THCA	0.920713577799802	0.333333333333333	high_to_low	0.745177300806642	0.28
6	THCA	0.897918731417245	0.4	high_to_low	0.745177300806642	0.28
7	THCA	0.77601585728444	0.466666666666667	high_to_low	0.745177300806642	0.28
8	THCA	0.758176412289395	0.533333333333333	high_to_low	0.745177300806642	0.28
9	THCA	0.573835480673935	0.6	high_to_low	0.745177300806642	0.28
10	THCA	0.43211100099108	0.666666666666667	high_to_low	0.745177300806642	0.28
11	THCA	0.373637264618434	0.733333333333333	high_to_low	0.745177300806642	0.28
12	THCA	0.295341922695738	0.8	high_to_low	0.745177300806642	0.28
13	THCA	0.181367690782953	0.866666666666667	high_to_low	0.745177300806642	0.28
14	THCA	0.13181367690783	0.933333333333333	high_to_low	0.745177300806642	0.28
15	THCA	0	1	high_to_low	0.745177300806642	0.28
0	UCEC	1	0	high_to_low	0.736225050708812	0.28
1	UCEC	0.993788819875776	0.0666666666666667	high_to_low	0.736225050708812	0.28
2	UCEC	0.988819875776398	0.133333333333333	high_to_low	0.736225050708812	0.28
3	UCEC	0.981366459627329	0.2	high_to_low	0.736225050708812	0.28
4	UCEC	0.961490683229814	0.266666666666667	high_to_low	0.736225050708812	0.28
5	UCEC	0.919254658385093	0.333333333333333	high_to_low	0.736225050708812	0.28
6	UCEC	0.788819875776398	0.4	high_to_low	0.736225050708812	0.28
7	UCEC	0.747826086956522	0.466666666666667	high_to_low	0.736225050708812	0.28
8	UCEC	0.559006211180124	0.533333333333333	high_to_low	0.736225050708812	0.28
9	UCEC	0.505590062111801	0.6	high_to_low	0.736225050708812	0.28
10	UCEC	0.477018633540373	0.666666666666667	high_to_low	0.736225050708812	0.28
11	UCEC	0.386335403726708	0.733333333333333	high_to_low	0.736225050708812	0.28
12	UCEC	0.295652173913043	0.8	high_to_low	0.736225050708812	0.28
13	UCEC	0.135403726708075	0.866666666666667	high_to_low	0.736225050708812	0.28
14	UCEC	0.062111801242236	0.933333333333333	high_to_low	0.736225050708812	0.28
15	UCEC	0	1	high_to_low	0.736225050708812	0.28
0	BRCA	1	0	random	0.730338198604787	0.4
0	COAD	1	0	random	0.754030843883154	0.4
0	HNSC	1	0	random	0.780016748980333	0.4
0	KIRC	1	0	random	0.753487705516588	0.4
0	KIRP	1	0	random	0.804593735895981	0.4
0	LIHC	1	0	random	0.732849683228127	0.4
0	LUAD	1	0	random	0.729659223015456	0.4
0	LUSC	1	0	random	0.722925475961061	0.4
0	PRAD	1	0	random	0.792093347625851	0.4
0	STAD	1	0	random	0.772364285687789	0.4
0	THCA	1	0	random	0.802996847561358	0.4
0	UCEC	1	0	random	0.75722106669341	0.4
1	BRCA	0.9785	0.0666666666666667	random	0.730338198604787	0.4
1	COAD	0.984542565266742	0.0666666666666667	random	0.754030843883154	0.4
1	HNSC	0.989434194341943	0.0666666666666667	random	0.780016748980333	0.4
1	KIRC	0.985541188738269	0.0666666666666667	random	0.753487705516588	0.4
1	KIRP	0.994865586272641	0.0666666666666667	random	0.804593735895981	0.4
1	LIHC	0.978523341523342	0.0666666666666667	random	0.732849683228127	0.4
1	LUAD	0.977241809672387	0.0666666666666667	random	0.729659223015456	0.4
1	LUSC	0.974636363636364	0.0666666666666667	random	0.722925475961061	0.4
1	PRAD	0.991698823529412	0.0666666666666667	random	0.792093347625851	0.4
1	STAD	0.989576072821847	0.0666666666666667	random	0.772364285687789	0.4
1	THCA	0.993762140733399	0.0666666666666667	random	0.802996847561358	0.4
1	UCEC	0.986494409937888	0.0666666666666667	random	0.75722106669341	0.4
2	BRCA	0.955587837837838	0.133333333333333	random	0.730338198604787	0.4
2	COAD	0.968202043132804	0.133333333333333	random	0.754030843883154	0.4
2	HNSC	0.978184501845018	0.133333333333333	random	0.780016748980333	0.4
2	KIRC	0.968871741397289	0.133333333333333	random	0.753487705516588	0.4
2	KIRP	0.988200190657769	0.133333333333333	random	0.804593735895981	0.4
2	LIHC	0.956547911547912	0.133333333333333	random	0.732849683228127	0.4
2	LUAD	0.955375975039002	0.133333333333333	random	0.729659223015456	0.4
2	LUSC	0.947797202797203	0.133333333333333	random	0.722925475961061	0.4
2	PRAD	0.982465882352941	0.133333333333333	random	0.792093347625851	0.4
2	STAD	0.977375812743823	0.133333333333333	random	0.772364285687789	0.4
2	THCA	0.986915758176412	0.133333333333333	random	0.802996847561358	0.4
2	UCEC	0.97135900621118	0.133333333333333	random	0.75722106669341	0.4
3	BRCA	0.928631756756757	0.2	random	0.730338198604787	0.4
3	COAD	0.949875141884223	0.2	random	0.754030843883154	0.4
3	HNSC	0.964949569495695	0.2	random	0.780016748980333	0.4
3	KIRC	0.950417101147028	0.2	random	0.753487705516588	0.4
3	KIRP	0.979872259294566	0.2	random	0.804593735895981	0.4
3	LIHC	0.93170515970516	0.2	random	0.732849683228127	0.4
3	LUAD	0.927859594383775	0.2	random	0.729659223015456	0.4
3	LUSC	0.920671328671329	0.2	random	0.722925475961061	0.4
3	PRAD	0.972075294117647	0.2	random	0.792093347625851	0.4
3	STAD	0.962983094928479	0.2	random	0.772364285687789	0.4
3	THCA	0.979026759167493	0.2	random	0.802996847561358	0.4
3	UCEC	0.953627329192547	0.2	random	0.75722106669341	0.4
4	BRCA	0.899787162162162	0.266666666666667	random	0.730338198604787	0.4
4	COAD	0.929007945516459	0.266666666666667	random	0.754030843883154	0.4
4	HNSC	0.950432964329643	0.266666666666667	random	0.780016748980333	0.4
4	KIRC	0.92911157455683	0.266666666666667	random	0.753487705516588	0.4
4	KIRP	0.96893422306959	0.266666666666667	random	0.804593735895981	0.4
4	LIHC	0.903597051597052	0.266666666666667	random	0.732849683228127	0.4
4	LUAD	0.896321372854914	0.266666666666667	random	0.729659223015456	0.4
4	LUSC	0.888031468531469	0.266666666666667	random	0.722925475961061	0.4
4	PRAD	0.960014117647059	0.266666666666667	random	0.792093347625851	0.4
4	STAD	0.945407022106632	0.266666666666667	random	0.772364285687789	0.4
4	THCA	0.969579781962339	0.266666666666667	random	0.802996847561358	0.4
4	UCEC	0.933366459627329	0.266666666666667	random	0.75722106669341	0.4
5	BRCA	0.866864864864865	0.333333333333333	random	0.730338198604787	0.4
5	COAD	0.904681044267877	0.333333333333333	random	0.754030843883154	0.4
5	HNSC	0.933817958179582	0.333333333333333	random	0.780016748980333	0.4
5	KIRC	0.903009384775808	0.333333333333333	random	0.753487705516588	0.4
5	KIRP	0.957229742612011	0.333333333333333	random	0.804593735895981	0.4
5	LIHC	0.871619164619165	0.333333333333333	random	0.732849683228127	0.4
5	LUAD	0.863750390015601	0.333333333333333	random	0.729659223015456	0.4
5	LUSC	0.852108391608392	0.333333333333333	random	0.722925475961061	0.4
5	PRAD	0.945402352941176	0.333333333333333	random	0.792093347625851	0.4
5	STAD	0.926577373211964	0.333333333333333	random	0.772364285687789	0.4
5	THCA	0.957395441030723	0.333333333333333	random	0.802996847561358	0.4
5	UCEC	0.908998757763975	0.333333333333333	random	0.75722106669341	0.4
6	BRCA	0.826902027027027	0.4	random	0.730338198604787	0.4
6	COAD	0.875600454029512	0.4	random	0.754030843883154	0.4
6	HNSC	0.91389913899139	0.4	random	0.780016748980333	0.4
6	KIRC	0.870688216892596	0.4	random	0.753487705516588	0.4
6	KIRP	0.940394661582459	0.4	random	0.804593735895981	0.4
6	LIHC	0.832103194103194	0.4	random	0.732849683228127	0.4
6	LUAD	0.825457098283931	0.4	random	0.729659223015456	0.4
6	LUSC	0.81070979020979	0.4	random	0.722925475961061	0.4
6	PRAD	0.928804705882353	0.4	random	0.792093347625851	0.4
6	STAD	0.90369310793238	0.4	random	0.772364285687789	0.4
6	THCA	0.942017839444995	0.4	random	0.802996847561358	0.4
6	UCEC	0.880695652173913	0.4	random	0.75722106669341	0.4
7	BRCA	0.782601351351351	0.466666666666667	random	0.730338198604787	0.4
7	COAD	0.842240635641317	0.466666666666667	random	0.754030843883154	0.4
7	HNSC	0.891709717097171	0.466666666666667	random	0.780016748980333	0.4
7	KIRC	0.835795620437956	0.466666666666667	random	0.753487705516588	0.4
7	KIRP	0.921027645376549	0.466666666666667	random	0.804593735895981	0.4
7	LIHC	0.790560196560197	0.466666666666667	random	0.732849683228127	0.4
7	LUAD	0.779488299531981	0.466666666666667	random	0.729659223015456	0.4
7	LUSC	0.765734265734266	0.466666666666667	random	0.722925475961061	0.4
7	PRAD	0.906150588235294	0.466666666666667	random	0.792093347625851	0.4
7	STAD	0.874343302990897	0.466666666666667	random	0.772364285687789	0.4
7	THCA	0.920265609514371	0.466666666666667	random	0.802996847561358	0.4
7	UCEC	0.849828571428571	0.466666666666667	random	0.75722106669341	0.4
8	BRCA	0.729905405405405	0.533333333333333	random	0.730338198604787	0.4
8	COAD	0.802179341657208	0.533333333333333	random	0.754030843883154	0.4
8	HNSC	0.864186961869619	0.533333333333333	random	0.780016748980333	0.4
8	KIRC	0.792508863399374	0.533333333333333	random	0.753487705516588	0.4
8	KIRP	0.894190657769304	0.533333333333333	random	0.804593735895981	0.4
8	LIHC	0.74287714987715	0.533333333333333	random	0.732849683228127	0.4
8	LUAD	0.727666146645866	0.533333333333333	random	0.729659223015456	0.4
8	LUSC	0.716122377622378	0.533333333333333	random	0.722925475961061	0.4
8	PRAD	0.879192941176471	0.533333333333333	random	0.792093347625851	0.4
8	STAD	0.840998699609883	0.533333333333333	random	0.772364285687789	0.4
8	THCA	0.892410307234886	0.533333333333333	random	0.802996847561358	0.4
8	UCEC	0.812511801242236	0.533333333333333	random	0.75722106669341	0.4
9	BRCA	0.667756756756757	0.6	random	0.730338198604787	0.4
9	COAD	0.750862656072645	0.6	random	0.754030843883154	0.4
9	HNSC	0.826083640836408	0.6	random	0.780016748980333	0.4
9	KIRC	0.740942648592284	0.6	random	0.753487705516588	0.4
9	KIRP	0.861420400381316	0.6	random	0.804593735895981	0.4
9	LIHC	0.684759213759214	0.6	random	0.732849683228127	0.4
9	LUAD	0.66580031201248	0.6	random	0.729659223015456	0.4
9	LUSC	0.661384615384615	0.6	random	0.722925475961061	0.4
9	PRAD	0.842847058823529	0.6	random	0.792093347625851	0.4
9	STAD	0.79875422626788	0.6	random	0.772364285687789	0.4
9	THCA	0.853762140733399	0.6	random	0.802996847561358	0.4
9	UCEC	0.770576397515528	0.6	random	0.75722106669341	0.4
10	BRCA	0.596429054054054	0.666666666666667	random	0.730338198604787	0.4
10	COAD	0.693019296254257	0.666666666666667	random	0.754030843883154	0.4
10	HNSC	0.773343173431734	0.666666666666667	random	0.780016748980333	0.4
10	KIRC	0.679274244004171	0.666666666666667	random	0.753487705516588	0.4
10	KIRP	0.818657769304099	0.666666666666667	random	0.804593735895981	0.4
10	LIHC	0.612953316953317	0.666666666666667	random	0.732849683228127	0.4
10	LUAD	0.599394695787832	0.666666666666667	random	0.729659223015456	0.4
10	LUSC	0.595937062937063	0.666666666666667	random	0.722925475961061	0.4
10	PRAD	0.788155294117647	0.666666666666667	random	0.792093347625851	0.4
10	STAD	0.743695708712614	0.666666666666667	random	0.772364285687789	0.4
10	THCA	0.805435084241824	0.666666666666667	random	0.802996847561358	0.4
10	UCEC	0.721965217391304	0.666666666666667	random	0.75722106669341	0.4
11	BRCA	0.513939189189189	0.733333333333333	random	0.730338198604787	0.4
11	COAD	0.611430192962543	0.733333333333333	random	0.754030843883154	0.4
11	HNSC	0.701729397293973	0.733333333333333	random	0.780016748980333	0.4
11	KIRC	0.599695516162669	0.733333333333333	random	0.753487705516588	0.4
11	KIRP	0.750735938989514	0.733333333333333	random	0.804593735895981	0.4
11	LIHC	0.533437346437346	0.733333333333333	random	0.732849683228127	0.4
11	LUAD	0.516761310452418	0.733333333333333	random	0.729659223015456	0.4
11	LUSC	0.517034965034965	0.733333333333333	random	0.722925475961061	0.4
11	PRAD	0.719190588235294	0.733333333333333	random	0.792093347625851	0.4
11	STAD	0.67296488946684	0.733333333333333	random	0.772364285687789	0.4
11	THCA	0.734547076313181	0.733333333333333	random	0.802996847561358	0.4
11	UCEC	0.651416149068323	0.733333333333333	random	0.75722106669341	0.4
12	BRCA	0.414108108108108	0.8	random	0.730338198604787	0.4
12	COAD	0.506783200908059	0.8	random	0.754030843883154	0.4
12	HNSC	0.610937269372694	0.8	random	0.780016748980333	0.4
12	KIRC	0.502798748696559	0.8	random	0.753487705516588	0.4
12	KIRP	0.659574833174452	0.8	random	0.804593735895981	0.4
12	LIHC	0.435896805896806	0.8	random	0.732849683228127	0.4
12	LUAD	0.419775351014041	0.8	random	0.729659223015456	0.4
12	LUSC	0.427433566433566	0.8	random	0.722925475961061	0.4
12	PRAD	0.621781176470588	0.8	random	0.792093347625851	0.4
12	STAD	0.574954486345904	0.8	random	0.772364285687789	0.4
12	THCA	0.633649157581764	0.8	random	0.802996847561358	0.4
12	UCEC	0.562484472049689	0.8	random	0.75722106669341	0.4
13	BRCA	0.303378378378378	0.866666666666667	random	0.730338198604787	0.4
13	COAD	0.376939841089671	0.866666666666667	random	0.754030843883154	0.4
13	HNSC	0.480462484624846	0.866666666666667	random	0.780016748980333	0.4
13	KIRC	0.375122002085506	0.866666666666667	random	0.753487705516588	0.4
13	KIRP	0.531689227836034	0.866666666666667	random	0.804593735895981	0.4
13	LIHC	0.316014742014742	0.866666666666667	random	0.732849683228127	0.4
13	LUAD	0.310336973478939	0.866666666666667	random	0.729659223015456	0.4
13	LUSC	0.323300699300699	0.866666666666667	random	0.722925475961061	0.4
13	PRAD	0.492025882352941	0.866666666666667	random	0.792093347625851	0.4
13	STAD	0.450127438231469	0.866666666666667	random	0.772364285687789	0.4
13	THCA	0.486836471754212	0.866666666666667	random	0.802996847561358	0.4
13	UCEC	0.439880745341615	0.866666666666667	random	0.75722106669341	0.4
14	BRCA	0.163155405405405	0.933333333333333	random	0.730338198604787	0.4
14	COAD	0.21350056753689	0.933333333333333	random	0.754030843883154	0.4
14	HNSC	0.293886838868389	0.933333333333333	random	0.780016748980333	0.4
14	KIRC	0.2111157455683	0.933333333333333	random	0.753487705516588	0.4
14	KIRP	0.323992373689228	0.933333333333333	random	0.804593735895981	0.4
14	LIHC	0.175761670761671	0.933333333333333	random	0.732849683228127	0.4
14	LUAD	0.175120124804992	0.933333333333333	random	0.729659223015456	0.4
14	LUSC	0.18591958041958	0.933333333333333	random	0.722925475961061	0.4
14	PRAD	0.289701176470588	0.933333333333333	random	0.792093347625851	0.4
14	STAD	0.262889466840052	0.933333333333333	random	0.772364285687789	0.4
14	THCA	0.281106045589693	0.933333333333333	random	0.802996847561358	0.4
14	UCEC	0.26608198757764	0.933333333333333	random	0.75722106669341	0.4
15	BRCA	0	1	random	0.730338198604787	0.4
15	COAD	0	1	random	0.754030843883154	0.4
15	HNSC	0	1	random	0.780016748980333	0.4
15	KIRC	0	1	random	0.753487705516588	0.4
15	KIRP	0	1	random	0.804593735895981	0.4
15	LIHC	0	1	random	0.732849683228127	0.4
15	LUAD	0	1	random	0.729659223015456	0.4
15	LUSC	0	1	random	0.722925475961061	0.4
15	PRAD	0	1	random	0.792093347625851	0.4
15	STAD	0	1	random	0.772364285687789	0.4
15	THCA	0	1	random	0.802996847561358	0.4
15	UCEC	0	1	random	0.75722106669341	0.4
