# Supplementary material for: Ecological network analysis reveals cancer-dependent chaperone-client interaction structure and robustness
Source: Nat Commun. 2023 Oct 7;14:6277. doi: 10.1038/s41467-023-41906-2 (PMC10560210; doi:10.1038/s41467-023-41906-2)
Supplement: Supplementary file 4 — Source Data [file 41467_2023_41906_MOESM4_ESM.zip › Source Data/fig.4A cancer_jaccard_with_shuff.csv]

kind	value
Observed	0.134615384615385
Observed	0.0227272727272727
Observed	0
Observed	0
Observed	0.113636363636364
Observed	0.00386100386100385
Observed	0.0792079207920792
Observed	0.126126126126126
Observed	0.163461538461538
Observed	0.101010101010101
Observed	0
Observed	0.0190476190476191
Observed	0.238095238095238
Observed	0
Observed	0.232142857142857
Observed	0.00487804878048781
Observed	0.0298913043478261
Observed	0.0347222222222222
Observed	0.0332225913621262
Observed	0.0958904109589042
Observed	0.165562913907285
Observed	0.0299401197604789
Observed	0.25
Observed	0.00386100386100385
Observed	0
Observed	0.115107913669065
Observed	0
Observed	0.0241935483870969
Observed	0.230547550432277
Observed	0.0368421052631579
Observed	0.150641025641026
Observed	0.0833333333333334
Observed	0
Observed	0
Observed	0.0196078431372549
Observed	0.111913357400722
Observed	0.0456852791878173
Observed	0.015
Observed	0.0150753768844222
Observed	0.222602739726027
Observed	0.0160000000000001
Observed	0.325688073394495
Observed	0.0298507462686567
Observed	0
Observed	0
Observed	0.00729927007299258
Observed	0.322222222222222
Observed	0
Observed	0
Observed	0.03125
Observed	0.0563380281690141
Observed	0.626760563380282
Observed	0.0650684931506849
Observed	0
Observed	0
Observed	0
Observed	0.494545454545455
Observed	0.0546075085324231
Observed	0
Observed	0.105072463768116
Observed	0.0740740740740741
Observed	0.372881355932203
Observed	0
Observed	0
Observed	0.0125
Observed	0.0342857142857144
Observed	0.025974025974026
Observed	0
Observed	0
Observed	0.0995475113122171
Observed	0
Observed	0
Observed	0.00413223140495866
Observed	0.580645161290323
Observed	0.0168776371308017
Observed	0
Observed	0.0871559633027523
Observed	0
Observed	0
Observed	0.0454545454545455
Observed	0.0491803278688525
Observed	0.0112359550561798
Observed	0.0116279069767442
Observed	0
Observed	0.304347826086956
Observed	0.285714285714286
Observed	0
Observed	0
Observed	0.240963855421687
Observed	0
Observed	0.0947368421052632
Observed	0
Observed	0
Observed	0.253164556962025
Observed	0
Observed	0
Observed	0
Observed	0.191780821917808
Observed	0
Observed	0.0160427807486631
Observed	0
Observed	0.0508474576271187
Observed	0
Observed	0.0499999999999999
Observed	0
Observed	0.5
Observed	0.328530259365994
Observed	0.00348432055749126
Observed	0.0324675324675324
Observed	0.0808823529411764
Observed	0.0157068062827226
Observed	0.0625
Observed	0.198019801980198
Observed	0.231316725978648
Observed	0.0890688259109311
Observed	0.0130718954248366
Observed	0.249322493224932
Observed	0.382445141065831
Observed	0.216606498194946
Observed	0.559880239520958
Observed	0.00578034682080919
Observed	0.020912547528517
Observed	0.120805369127517
Observed	0.0275229357798166
Observed	0.059071729957806
Observed	0.233236151603499
Observed	0.211940298507463
Observed	0.0411392405063291
Observed	0.0393258426966292
Observed	0.419618528610354
Observed	0.415254237288136
Observed	0.203030303030303
Observed	0.00887573964497046
Observed	0.0707070707070707
Observed	0.178997613365155
Observed	0.0400943396226415
Observed	0.0855263157894737
Observed	0.100529100529101
Observed	0.0842391304347826
Observed	0.0189873417721519
Observed	0.0707964601769911
Observed	0.472779369627507
Observed	0.247474747474747
Observed	0.238095238095238
Observed	0.0950920245398773
Observed	0.126315789473684
Observed	0.170305676855895
Observed	0.158273381294964
Observed	0
Observed	0
Observed	0
Observed	0.0614525139664805
Observed	0.00589970501474923
Observed	0
Observed	0
Observed	0.389645776566757
Observed	0.428125
Observed	0.572307692307692
Observed	0
Observed	0
Observed	0
Observed	0.302405498281787
Observed	0.017274472168906
Observed	0.00196463654223966
Observed	0.0437017994858612
Observed	0.268072289156626
Observed	0.507936507936508
Observed	0.00253164556962027
Observed	0.00264550264550267
Observed	0
Observed	0.265682656826568
Observed	0.10762331838565
Observed	0.0193548387096774
Observed	0.0249307479224377
Observed	0.512544802867384
Observed	0
Observed	0.00307692307692309
Observed	0.0246913580246914
Observed	0.306306306306306
Observed	0.00227272727272732
Observed	0
Observed	0.00634920634920644
Observed	0
Observed	0
Observed	0.0133779264214048
Observed	0.349019607843137
Observed	0.020618556701031
Observed	0.00422832980972521
Observed	0.0277008310249308
Observed	0.512562814070352
Observed	0.103448275862069
Observed	0
Observed	0.181818181818182
Observed	0.445255474452555
Observed	0.0814814814814815
Observed	0.176136363636364
Observed	0
Observed	0.127118644067797
Observed	0.435606060606061
Observed	0.0956175298804781
Observed	0
Observed	0.0031152647975079
Observed	0.0785714285714286
Observed	0.0588235294117647
Observed	0.0055401662049861
Observed	0
Observed	0.0482456140350878
Observed	0.338753387533875
Observed	0.147058823529412
Observed	0.15987460815047
Observed	0.248387096774193
Observed	0.0923623445825933
Observed	0.0168350168350168
Observed	0.0552147239263804
Observed	0.354581673306773
Observed	0.0380116959064328
Observed	0.357429718875502
Observed	0.180232558139535
Observed	0
Observed	0.409574468085106
Observed	0.0928571428571429
Observed	0.123938879456706
Observed	0
Observed	0.056672760511883
Observed	0.358974358974359
Observed	0.131926121372032
Observed	0.243713733075435
Observed	0.441358024691358
Observed	0.214105793450882
Observed	0.504854368932039
Observed	0.114864864864865
Observed	0
Observed	0.293729372937294
Observed	0.382075471698113
Observed	0.328282828282828
Observed	0
Observed	0.245583038869258
Observed	0.234962406015037
Observed	0.655893536121673
Observed	0.210801393728223
Observed	0.417165668662675
Observed	0.21792618629174
Observed	0.00904159132007232
Observed	0.00201207243460766
Observed	0.0973451327433629
Observed	0.515828677839851
Observed	0.65905383360522
Observed	0
Observed	0.708791208791209
Observed	0.202586206896552
Observed	0.126843657817109
Observed	0.276527331189711
Observed	0.0951008645533141
Observed	0
Observed	0
Observed	0.0371621621621622
Observed	0.261964735516373
Observed	0.23943661971831
Observed	0
Observed	0.294363256784969
Observed	0.107806691449814
Observed	0.504926108374384
Observed	0.129277566539924
Observed	0.00437636761487958
Observed	0
Observed	0.0399201596806388
Observed	0.40748031496063
Observed	0.507389162561576
Observed	0
Observed	0.681451612903226
Observed	0.0984848484848485
Observed	0.583333333333333
Observed	0.159836065573771
Observed	0.00450450450450457
Observed	0.425619834710744
Observed	0.259345794392523
Observed	0.23873121869783
Observed	0.00458715596330284
Observed	0.144347826086957
Observed	0.136482939632546
Observed	0
Observed	0
Observed	0.0404624277456647
Observed	0.319047619047619
Observed	0.359066427289048
Observed	0
Observed	0.453563714902808
Observed	0.170833333333333
Observed	0.00454545454545452
Observed	0.484848484848485
Observed	0.243055555555556
Observed	0.237458193979933
Observed	0.00462962962962965
Observed	0.140869565217391
Observed	0.0750000000000001
Observed	0.223529411764706
Observed	0.0125944584382871
Observed	0.0289115646258503
Observed	0.0123456790123457
Observed	0.00192307692307692
Observed	0.00680272108843527
Observed	0
Observed	0.00183823529411775
Observed	0.1
Observed	0
Observed	0.120772946859903
Observed	0.126689189189189
Observed	0
Observed	0.0466786355475763
Observed	0.466780238500852
Observed	0
Observed	0.468809073724008
Observed	0.00185185185185188
Observed	0.625207296849088
Observed	0
Observed	0.615873015873016
Observed	0.0804597701149424
Observed	0.00461893764434174
Observed	0.00400801603206413
Observed	0.475195822454308
Observed	0.02088772845953
Observed	0.438692098092643
Observed	0.392
Observed	0.476923076923077
Observed	0.568062827225131
Observed	0.0214723926380368
Observed	0.158567774936061
Observed	0.0308641975308642
Observed	0
Observed	0.106157112526539
Observed	0
Observed	0.0177777777777777
Observed	0.474576271186441
Observed	0.0326409495548962
Observed	0.430678466076696
Observed	0.277333333333333
Observed	0.319306930693069
Observed	0.393483709273183
Observed	0.0469314079422383
Observed	0.17142857142857101
Observed	0.00692041522491349
Observed	0.00621118012422361
Observed	0.044392523364486
Observed	0.461538461538462
Observed	0.179959100204499
Observed	0.255451713395639
Observed	0.062992125984252
Observed	0
Observed	0.00857632933104624
Observed	0.0286195286195287
Observed	0.00583090379008744
Observed	0.223684210526316
Observed	0
Observed	0.151975683890577
Observed	0.0294906166219839
Observed	0.0418604651162792
Observed	0.109311740890688
Observed	0.0326633165829145
Observed	0.00247524752475259
Observed	0.0222717149220489
Observed	0.00836820083682022
Observed	0.00465116279069766
Observed	0.0181818181818182
Observed	0.166666666666667
Observed	0.016260162601626
Observed	0.0708333333333333
Observed	0.26865671641791
Observed	0.0192307692307693
Observed	0
Observed	0
Observed	0.0018281535648994
Observed	0.036764705882353
Observed	0.135593220338983
Observed	0
Observed	0.295081967213115
Observed	0.119113573407202
Observed	0.41994750656168
Observed	0.1784140969163
Observed	0.286026200873362
Observed	0.350993377483444
Observed	0.0453172205438066
Observed	0.226315789473684
Observed	0.0146198830409356
Observed	0.0106382978723404
Observed	0.0455840455840456
Observed	0
Observed	0.00484261501210659
Observed	0.0138888888888888
Observed	0.00584795321637432
Observed	0.0656934306569343
Observed	0
Observed	0.0785340314136126
Observed	0.241895261845386
Observed	0.30188679245283
Observed	0.474358974358974
Observed	0.0957446808510639
Observed	0.16260162601626
Observed	0.0264900662251655
Observed	0.0117994100294986
Observed	0.634730538922156
Observed	0.529569892473118
Observed	0.0594405594405595
Observed	0.0393120393120393
Observed	0.0704225352112676
Observed	0
Observed	0.609819121447028
Observed	0.0288184438040346
Observed	0.0816326530612245
Observed	0.081570996978852
Observed	0
Observed	0.0674157303370786
Observed	0.121076233183857
Observed	0.0583333333333333
Observed	0
Observed	0.0399999999999999
Observed	0.0176991150442478
Observed	0.088235294117647
Observed	0.0129310344827587
Observed	0.0634920634920636
Observed	0
Observed	0.699346405228758
Observed	0.1797583081571
Observed	0.0220913107511045
Observed	0.130500758725342
Observed	0.58695652173913
Observed	0.305816135084428
Observed	0.560460652591171
Observed	0.437100213219616
Observed	0.59493670886076
Observed	0.663385826771654
Observed	0.133671742808799
Observed	0.112115732368897
Observed	0.279545454545455
Observed	0.00290275761973868
Observed	0.26038338658147
Observed	0.0556390977443609
Observed	0.18025078369906
Observed	0.631790744466801
Observed	0.346080305927342
Observed	0.622529644268775
Observed	0.33203125
Observed	0.460803059273423
Observed	0.57962962962963
Observed	0.195767195767196
Observed	0.138939670932358
Observed	0.22008547008547
Observed	0.0145137880986937
Observed	0.183501683501683
Observed	0.625
Observed	0.192364170337739
Observed	0.421370967741935
Observed	0.219584569732938
Observed	0.0286144578313253
Observed	0.0774647887323945
Observed	0.163487738419619
Observed	0.203900709219858
Observed	0.350649350649351
Observed	0.036231884057971
Observed	0.361867704280156
Observed	0.17636684303351
Observed	0.124031007751938
Observed	0.0976909413854352
Observed	0.143079315707621
Observed	0.0067567567567568
Observed	0.0303951367781156
Observed	0.0848656294200848
Observed	0.312638580931264
Observed	0.135306553911205
Observed	0.00414078674948237
Observed	0.353200883002208
Observed	0.14962962962963
Observed	0.473568281938326
Observed	0.178410794602699
Observed	0.00465838509316774
Observed	0.0459110473457677
Observed	0.123626373626374
Observed	0.156474820143885
Observed	0.227557411273486
Observed	0.00751879699248126
Observed	0.394957983193277
Observed	0.30990990990991
Observed	0.834782608695652
Observed	0.353166986564299
Observed	0.522243713733075
Observed	0.704280155642023
Observed	0.258527827648115
Observed	0.102389078498294
Observed	0.178571428571428
Observed	0.0183356840620593
Observed	0.330324909747292
Observed	0.0736086175942549
Observed	0.158432708688245
Observed	0.256535947712418
Observed	0.135755258126195
Observed	0.134736842105263
Observed	0.0252631578947369
Observed	0.134686346863469
Observed	0.302367941712204
Observed	0.462385321100917
Observed	0.659176029962547
Observed	0.292727272727273
Observed	0.0988274706867672
Observed	0.146110056925996
Observed	0.0266479663394109
Observed	0.632754342431762
Observed	0.436538461538462
Observed	0.079245283018867907
Observed	0.031936127744511
Observed	0.466876971608833
Observed	0
Observed	0.674747474747475
Observed	0.15547703180212
Observed	0.077338129496403
Observed	0.334146341463415
Observed	0.00297176820208023
Observed	0.222039473684211
Observed	0.122349102773246
Observed	0.2421875
Observed	0.0105820105820106
Observed	0.127472527472527
Observed	0.0429864253393666
Observed	0.13926499032882
Observed	0.0600522193211488
Observed	0.256470588235294
Observed	0.00836820083682022
Observed	0.11731843575419
Observed	0.0231660231660231
Observed	0.0133333333333334
Observed	0
Observed	0.202453987730061
Observed	0.0222222222222223
Observed	0.24031007751938
Observed	0.114942528735632
Observed	0.102040816326531
Observed	0.182741116751269
Observed	0.046099290780142
Observed	0.00934579439252325
Observed	0.0836236933797909
Observed	0
Observed	0.184818481848185
Observed	0
Observed	0.0196078431372549
Observed	0.150793650793651
Observed	0.021978021978022
Observed	0.186915887850467
Observed	0.237942122186495
Observed	0.0402684563758389
Observed	0.176258992805755
Observed	0.364912280701754
Observed	0.0253807106598986
Observed	0.363636363636364
Observed	0.0188679245283019
Observed	0.0129310344827587
Observed	0.36101083032491
Observed	0.00282485875706218
Observed	0.059071729957806
Observed	0.0126984126984127
Observed	0.0180995475113123
Observed	0
Observed	0.00255754475703318
Observed	0.167095115681234
Observed	0.0113636363636364
Observed	0.143552311435523
Observed	0.356275303643725
Observed	0.010752688172043
Observed	0.0440251572327044
Observed	0.0163934426229508
Observed	0.0317460317460317
Observed	0.0116279069767442
Observed	0.0108695652173912
Observed	0
Observed	0.00378787878787878
Observed	0
Observed	0.00716845878136196
Observed	0.00689655172413794
Observed	0
Observed	0.108695652173913
Observed	0
Observed	0
Observed	0
Observed	0
Observed	0.0598958333333334
Observed	0.0138248847926267
Observed	0.019277108433735
Observed	0.447236180904523
Observed	0.0224719101123596
Observed	0.479289940828402
Observed	0.26578073089701
Observed	0.285714285714286
Observed	0.323770491803279
Observed	0.125730994152047
Observed	0.0153846153846153
Observed	0.123249299719888
Observed	0
Observed	0.00689655172413794
Observed	0
Observed	0
Observed	0.00921658986175111
Observed	0.0144404332129965
Observed	0
Observed	0.0136518771331059
Observed	0.0588235294117647
Observed	0.219081272084806
Observed	0.205357142857143
Observed	0.298642533936652
Observed	0.148026315789474
Observed	0.00621118012422361
Observed	0.0993975903614459
Observed	0
Observed	0.179411764705882
Observed	0.536764705882353
Observed	0.276595744680851
Observed	0.0103448275862069
Observed	0.385474860335196
Observed	0
Observed	0.251824817518248
Observed	0.0305343511450381
Observed	0.058252427184466
Observed	0.0395061728395062
Observed	0
Observed	0.182072829131653
Observed	0.0129310344827587
Observed	0.230337078651685
Observed	0
Observed	0.0384615384615385
Observed	0.479289940828402
Observed	0.064139941690962
Observed	0.0162337662337663
Observed	0.0229885057471264
Observed	0.0353260869565217
Observed	0.18141592920354
Observed	0.0813953488372093
Observed	0.00657894736842102
Observed	0.0104712041884816
Observed	0.0642201834862386
Observed	0.0403225806451613
Observed	0.135135135135135
Observed	0.11965811965812
Observed	0.0581395348837209
Observed	0.0933333333333333
Observed	0.0271739130434782
Observed	0.0194174757281553
Observed	0.166666666666667
Observed	0
Observed	0.439024390243902
Observed	0.00645161290322582
Observed	0.0797546012269938
Observed	0.0826771653543307
Observed	0.0746268656716418
Observed	0.126482213438735
Observed	0.234042553191489
Observed	0.0460251046025104
Observed	0.0711111111111111
Observed	0.195876288659794
Observed	0.0645161290322581
Observed	0.147321428571429
Observed	0.067741935483871
Observed	0.00724637681159424
Observed	0.228494623655914
Observed	0.12094395280236
Observed	0.067934782608695607
Observed	0.123919308357349
Observed	0.0675675675675675
Observed	0.0113960113960114
Observed	0.00874635568513127
Observed	0.28328611898017
Observed	0.091715976331361
Observed	0.0647058823529413
Observed	0.249283667621777
Observed	0.00847457627118653
Observed	0.0387096774193548
Observed	0.16
Observed	0.062111801242236
Observed	0
Observed	0
Observed	0
Observed	0.0308370044052864
Observed	0
Observed	0
Observed	0
Observed	0.0923913043478262
Observed	0.144385026737968
Observed	0.0445544554455446
Observed	0
Observed	0
Observed	0
Observed	0.268518518518518
Observed	0.021505376344086
Observed	0
Observed	0.278606965174129
Observed	0.096
Observed	0.410526315789474
Observed	0.00724637681159424
Observed	0
Observed	0
Observed	0.145348837209302
Observed	0.0180180180180181
Observed	0
Observed	0.0227272727272727
Observed	0.185483870967742
Observed	0.00662251655629142
Observed	0
Observed	0.00980392156862742
Observed	0.147540983606557
Observed	0
Observed	0.00847457627118653
Observed	0.026595744680851
Observed	0.0275862068965518
Observed	0.0380952380952381
Observed	0.0309278350515464
Observed	0.106951871657754
Observed	0.00819672131147542
Observed	0.0175438596491229
Observed	0.00529100529100535
Observed	0.2
Observed	0.179775280898876
Observed	0.014354066985646
Observed	0.0491803278688525
Observed	0.247422680412371
Observed	0
Observed	0.140350877192982
Observed	0
Observed	0.0232558139534883
Observed	0.0384615384615385
Observed	0
Observed	0
Observed	0.0128205128205128
Observed	0.0909090909090909
Observed	0
Observed	0.0391061452513968
Observed	0.0228571428571428
Observed	0.13963963963964
Observed	0.0919540229885056
Observed	0.0180722891566265
Observed	0
Observed	0.335526315789474
Observed	0.107382550335571
Observed	0.00800000000000012
Observed	0.0617283950617283
Observed	0.132867132867133
Observed	0.0442477876106194
Observed	0.248062015503876
Observed	0
Observed	0.0499999999999999
Observed	0.282828282828283
Observed	0.0535714285714285
Observed	0.10958904109589
Observed	0.185430463576159
Observed	0.00769230769230766
Observed	0.325657894736842
Observed	0
Observed	0.123853211009174
Observed	0.186868686868687
Observed	0.0380434782608695
Observed	0.352601156069364
Observed	0.0138888888888888
Observed	0.0194805194805194
Observed	0.197604790419162
Observed	0.143712574850299
Observed	0.252365930599369
Observed	0.217391304347826
Observed	0.0461538461538461
Observed	0
Observed	0.2
Observed	0.190789473684211
Observed	0.00632911392405067
Observed	0.164516129032258
Observed	0.0148698884758365
Observed	0.0252707581227436
Observed	0.0447284345047922
Observed	0.119718309859155
Observed	0.443526170798898
Observed	0.293515358361775
Observed	0.149305555555556
Observed	0.00598802395209574
Observed	0.00636942675159224
Observed	0.0363636363636364
Observed	0.00641025641025639
Observed	0
Observed	0
Observed	0
Observed	0.00884955752212391
Observed	0.00628930817610063
Observed	0
Observed	0.00793650793650791
Observed	0.159090909090909
Observed	0.142857142857143
Observed	0.127777777777778
Observed	0
Observed	0.024390243902439
Observed	0.069620253164557
Observed	0.111111111111111
Observed	0.240677966101695
Observed	0.110552763819095
Observed	0.138157894736842
Observed	0.0273972602739727
Observed	0.34965034965035
Observed	0
Observed	0.0357142857142857
Observed	0.104166666666667
Observed	0.0869565217391304
Observed	0.198653198653199
Observed	0.205714285714286
Observed	0.0866666666666667
Observed	0.0567375886524824
Observed	0
Observed	0.0140845070422536
Observed	0.138613861386139
Observed	0.00952380952380949
Observed	0.0612244897959184
Observed	0
Observed	0.0170940170940171
Observed	0.00970873786407778
Observed	0.0267857142857143
Observed	0.224806201550388
Observed	0.0955882352941176
Observed	0.156351791530945
Observed	0.117021276595745
Observed	0.0188679245283019
Observed	0
Observed	0
Observed	0
Observed	0.00375939849624063
Observed	0
Observed	0
Observed	0.0384615384615385
Observed	0
Observed	0.033457249070632
Observed	0.0390624999999999
Observed	0.011904761904762
Observed	0.0360360360360361
Observed	0.134275618374558
Observed	0.0538922155688623
Observed	0
Observed	0.130434782608696
Observed	0.0915032679738562
Observed	0.11214953271028
Observed	0.268707482993197
Observed	0.124567474048443
Observed	0.0650887573964497
Observed	0.544169611307421
Observed	0.0754352030947776
Observed	0
Observed	0.0192307692307693
Observed	0.516483516483517
Observed	0.0174825174825175
Observed	0.44649446494465
Observed	0.506410256410256
Observed	0.598039215686274
Observed	0.661870503597122
Observed	0.0558375634517766
Observed	0.0559284116331097
Observed	0.708812260536398
Observed	0.00173913043478258
Observed	0.151315789473684
Observed	0
Observed	0.0614035087719298
Observed	0.513833992094862
Observed	0.0455407969639469
Observed	0.516806722689076
Observed	0.250712250712251
Observed	0.331395348837209
Observed	0.359621451104101
Observed	0.145833333333333
Observed	0.116455696202532
Observed	0.525735294117647
Observed	0.0321969696969697
Observed	0.0831295843520783
Observed	0.577342047930283
Observed	0.0842332613390929
Observed	0.479028697571744
Observed	0.0596026490066225
Observed	0.00540540540540535
Observed	0.012280701754386
Observed	0.0166358595194085
Observed	0.269521410579345
Observed	0.637426900584795
Observed	0.0553359683794467
Observed	0.540603248259861
Observed	0.205069124423963
Observed	0
Observed	0.240740740740741
Observed	0
Observed	0
Observed	0
Observed	0
Observed	0.0978260869565217
Observed	0.0621301775147929
Observed	0
Observed	0.212041884816754
Observed	0.0300884955752212
Observed	0.768867924528302
Observed	0.033210332103321
Observed	0
Observed	0
Observed	0.00158982511923689
Observed	0.277899343544858
Observed	0.428571428571428
Observed	0.00655737704918036
Observed	0.742388758782201
Observed	0.0455445544554456
Observed	0.601895734597156
Observed	0.291925465838509
Observed	0.376582278481013
Observed	0.387755102040816
Observed	0.113846153846154
Observed	0.0690537084398977
Observed	0.468164794007491
Observed	0.00191938579654516
Observed	0.049792531120332
Observed	0
Observed	0.00166112956810627
Observed	0.0052356020942409
Observed	0.292682926829268
Observed	0.350230414746544
Observed	0.00900900900900914
Observed	0.646778042959427
Observed	0.238993710691824
Observed	0.327974276527331
Observed	0.363957597173145
Observed	0.133333333333333
Observed	0.0393700787401575
Observed	0.423076923076923
Observed	0.016260162601626
Observed	0.747330960854093
Observed	0.693430656934307
Observed	0
Observed	0.00636942675159224
Observed	0.449838187702265
Observed	0
Observed	0.756363636363636
Observed	0.0115740740740741
Observed	0.00817995910020441
Observed	0.551495016611296
Observed	0.0016778523489932
Observed	0.0199004975124378
Observed	0.0086580086580087
Observed	0.594202898550725
Observed	0.00175746924428821
Observed	0.210374639769452
Observed	0.0677506775067751
Observed	0.256594724220624
Observed	0.0440835266821347
Observed	0.418092909535452
Observed	0.00180831826401451
Observed	0.65962441314554
Observed	0.359464627151052
Observed	0
Observed	0.166336633663366
Observed	0.4375
Observed	0.262086513994911
Observed	0.498783454987834
Observed	0.239067055393586
Observed	0.295264623955432
Observed	0.416184971098266
Observed	0.0752941176470587
Observed	0.117391304347826
Observed	0.361764705882353
Observed	0.045673076923077
Observed	0.521739130434783
Observed	0.00735294117647056
Observed	0.202226345083488
Observed	0.431151241534989
Observed	0.247191011235955
Observed	0.473799126637555
Observed	0.192118226600985
Observed	0.224299065420561
Observed	0.32289156626506
Observed	0.109677419354839
Observed	0.181443298969072
Observed	0.292079207920792
Observed	0.0786026200873363
Observed	0.00241545893719808
Observed	0.270955165692008
Observed	0.24853228962818
Observed	0.127016129032258
Observed	0.257407407407407
Observed	0.0990990990990991
Observed	0.0909090909090909
Observed	0.144927536231884
Observed	0.0766045548654245
Observed	0.424691358024691
Observed	0.150984682713348
Observed	0.211678832116788
Observed	0
Observed	0.0145454545454545
Observed	0.0362694300518135
Observed	0.00946372239747639
Observed	0.0157480314960631
Observed	0
Observed	0.00518134715025909
Observed	0.0125786163522013
Observed	0.00460829493087556
Observed	0.00602409638554224
Observed	0
Observed	0.252427184466019
Observed	0.266666666666667
Observed	0.286374133949192
Observed	0.00826446280991733
Observed	0.0124688279301745
Observed	0.0721393034825871
Observed	0.279742765273312
Observed	0.197368421052632
Observed	0.0227848101265823
Observed	0.201277955271565
Observed	0.45360824742268
Observed	0.675925925925926
Observed	0.131832797427653
Observed	0.132947976878613
Observed	0.385382059800664
Observed	0.222929936305732
Observed	0.0376470588235295
Observed	0.167664670658683
Observed	0.0254957507082153
Observed	0.432098765432099
Observed	0.100806451612903
Observed	0.109929078014184
Observed	0.251851851851852
Observed	0.25
Observed	0.00555555555555554
Observed	0.126811594202899
Observed	0.0179856115107914
Observed	0.152492668621701
Observed	0.17983651226158
Observed	0.379518072289157
Observed	0.214285714285714
Observed	0.0387931034482758
Observed	0.217514124293785
Observed	0.028061224489796
Observed	0.423529411764706
Observed	0.271428571428571
Observed	0
Observed	0.0139372822299653
Observed	0.428571428571428
Observed	0
Observed	0.268595041322314
Observed	0.00366300366300376
Observed	0.0122324159021406
Observed	0.481481481481482
Observed	0.00398406374501992
Observed	0.0528169014084507
Observed	0.0171428571428572
Observed	0.314655172413793
Observed	0.00362318840579701
Observed	0.0286624203821656
Observed	0
Observed	0.0427350427350428
Observed	0.0378548895899053
Observed	0.387096774193548
Observed	0.00401606425702816
Observed	0.368600682593857
Observed	0.0273037542662117
Observed	0.0441826215022092
Observed	0.00777604976671853
Observed	0.611702127659574
Observed	0.0405063291139242
Observed	0.312703583061889
Observed	0.58974358974359
Observed	0.342592592592593
Observed	0.635204081632653
Observed	0.00193798449612403
Observed	0.058047493403694
Observed	0.264631043256997
Observed	0
Observed	0.0130151843817787
Observed	0
Observed	0.00588235294117656
Observed	0.246031746031746
Observed	0.0615384615384614
Observed	0.46448087431694
Observed	0.362264150943396
Observed	0.293103448275862
Observed	0.234146341463415
Observed	0
Observed	0.0121396054628224
Observed	0.0553935860058309
Observed	0
Observed	0.345486111111111
Observed	0.619047619047619
Observed	0.0599369085173502
Observed	0.223076923076923
Observed	0.00860215053763436
Observed	0
Observed	0
Observed	0.0427728613569321
Observed	0.251072961373391
Observed	0.541740674955595
Observed	0.0523364485981308
Observed	0.5720823798627
Observed	0.405821917808219
Observed	0.120863309352518
Observed	0.0936329588014981
Observed	0.00173913043478258
Observed	0.0075301204819278
Observed	0.00495867768595049
Observed	0.152974504249292
Observed	0.332046332046332
Observed	0.598360655737705
Observed	0.215970961887477
Observed	0.397887323943662
Observed	0.0637037037037037
Observed	0.297766749379653
Observed	0.0218253968253967
Observed	0
Observed	0
Observed	0.0300957592339262
Observed	0.329809725158562
Observed	0.559726962457338
Observed	0.01669449081803
Observed	0.658371040723982
Observed	0.108294930875576
Observed	0.295890410958904
Observed	0.383863080684597
Observed	0.246913580246914
Observed	0.688836104513064
Observed	0.0262237762237763
Observed	0.159574468085106
Observed	0.309468822170901
Observed	0.0237037037037037
Observed	0.094488188976378
Observed	0.00542005420054203
Observed	0.00649350649350655
Observed	0.0466531440162271
Observed	0.0980392156862745
Observed	0.169257340241796
Observed	0.00269541778975746
Observed	0.198067632850242
Observed	0.282685512367491
Observed	0.31304347826087
Observed	0.23002421307506
Observed	0.024
Observed	0.0276497695852534
Observed	0.0550724637681159
Observed	0.0145530145530145
Observed	0.501901140684411
Observed	0.45873786407767
Observed	0
Observed	0.00395256916996045
Observed	0.199475065616798
Observed	0
Observed	0.270588235294118
Observed	0.00240963855421683
Observed	0.00718390804597691
Observed	0.128205128205128
Observed	0
Observed	0.0146818923327896
Observed	0.146649810366625
Observed	0.387096774193548
Observed	0.0125523012552301
Observed	0.322635135135135
Observed	0.0551876379690949
Observed	0.42654028436019
Observed	0.177469135802469
Observed	0.545296167247387
Observed	0.0337477797513321
Observed	0.748677248677249
Observed	0.218061674008811
Observed	0
Observed	0.0516129032258065
Observed	0.408571428571429
Observed	0.0684326710816776
Observed	0.224274406332454
Observed	0.562347188264059
Observed	0.549397590361446
Observed	0.755263157894737
Observed	0.220744680851064
Observed	0.263403263403263
Observed	0.591836734693878
Observed	0.00511508951406658
Observed	0.303529411764706
Observed	0
Observed	0.038135593220339
Observed	0.342391304347826
Observed	0.0520607375271149
Observed	0.186224489795918
Observed	0.513002364066194
Observed	0.494199535962877
Observed	0.686868686868687
Observed	0.223404255319149
Observed	0.347394540942928
Observed	0.582278481012658
Observed	0.0102564102564102
Observed	0
Observed	0.0268817204301076
Observed	0.0692520775623269
Observed	0.0272479564032697
Observed	0.02
Observed	0.115303983228512
Observed	0.112033195020747
Observed	0.194029850746269
Observed	0.113924050632911
Observed	0.515679442508711
Observed	0.222222222222222
Observed	0.153225806451613
Observed	0.0555555555555556
Observed	0
Observed	0.0736842105263158
Observed	0.0222222222222223
Observed	0
Observed	0
Observed	0
Observed	0
Observed	0
Observed	0
Observed	0.0366972477064219
Observed	0.102739726027397
Observed	0.682795698924731
Observed	0.186234817813765
Observed	0
Observed	0.00854700854700852
Observed	0.0464135021097046
Observed	0.125
Observed	0
Observed	0.00443458980044353
Observed	0.0471698113207547
Observed	0.136200716845878
Observed	0.492462311557789
Observed	0.289617486338798
Observed	0.304109589041096
Observed	0.404494382022472
Observed	0.321266968325792
Observed	0.0683760683760684
Observed	0.208994708994709
Observed	0
Observed	0.236051502145923
Observed	0.00652173913043486
Observed	0.0152173913043478
Observed	0.0697167755991286
Observed	0.184100418410042
Observed	0
Observed	0.00674157303370782
Observed	0.0187793427230047
Observed	0.150649350649351
Observed	0.16710182767624
Observed	0.236220472440945
Observed	0.276699029126214
Observed	0.00289855072463774
Observed	0.0835443037974684
Observed	0
Observed	0.772079772079772
Observed	0.591133004926108
Observed	0.111675126903553
Observed	0.189497716894977
Observed	0.643051771117166
Observed	0
Observed	0.540284360189573
Observed	0.105
Observed	0.174496644295302
Observed	0.618666666666667
Observed	0
Observed	0.262872628726287
Observed	0.25629290617849
Observed	0.531553398058252
Observed	0
Observed	0.092948717948718
Observed	0.0958549222797928
Observed	0
Observed	0.304123711340206
Observed	0.0784313725490197
Observed	0.00847457627118653
Shuffled	0.07926829268292679
Shuffled	0.0714285714285714
Shuffled	0.1151079136690647
Shuffled	0.10810810810810811
Shuffled	0.05376344086021512
Shuffled	0.08333333333333337
Shuffled	0.04807692307692313
Shuffled	0.05042016806722682
Shuffled	0.09009009009009017
Shuffled	0.028301886792452824
Shuffled	0.09424083769633507
Shuffled	0.0490196078431373
Shuffled	0.039999999999999925
Shuffled	0.04040404040404033
Shuffled	0.11740890688259109
Shuffled	0.07291666666666674
Shuffled	0.11799410029498525
Shuffled	0.04929577464788726
Shuffled	0.13503649635036497
Shuffled	0.045751633986928164
Shuffled	0.041420118343195256
Shuffled	0.05521472392638038
Shuffled	0.032258064516129004
Shuffled	0.1255411255411255
Shuffled	0.03947368421052633
Shuffled	0.06896551724137934
Shuffled	0.06206896551724139
Shuffled	0.09482758620689646
Shuffled	0.17307692307692313
Shuffled	0.042328042328042326
Shuffled	0.15434083601286175
Shuffled	0.07216494845360821
Shuffled	0.06666666666666665
Shuffled	0.09999999999999998
Shuffled	0.0505050505050505
Shuffled	0.14925373134328346
Shuffled	0.05641025641025643
Shuffled	0.06282722513089012
Shuffled	0.06878306878306872
Shuffled	0.14790996784565913
Shuffled	0.04958677685950419
Shuffled	0.10305343511450382
Shuffled	0.03759398496240607
Shuffled	0.07692307692307698
Shuffled	0.07913669064748208
Shuffled	0.06153846153846143
Shuffled	0.09174311926605505
Shuffled	0.030303030303030276
Shuffled	0.06399999999999995
Shuffled	0.04761904761904767
Shuffled	0.04166666666666663
Shuffled	0.2222222222222222
Shuffled	0.061433447098976135
Shuffled	0.10847457627118651
Shuffled	0.08026755852842815
Shuffled	0.054237288135593253
Shuffled	0.1643059490084985
Shuffled	0.06920415224913501
Shuffled	0.05882352941176472
Shuffled	0.06271777003484325
Shuffled	0.06422018348623859
Shuffled	0.03846153846153855
Shuffled	0.021052631578947434
Shuffled	0.04494382022471921
Shuffled	0.012499999999999956
Shuffled	0.05847953216374269
Shuffled	0.06756756756756754
Shuffled	0.027027027027026973
Shuffled	0.027397260273972712
Shuffled	0.05652173913043479
Shuffled	0.08368200836820083
Shuffled	0.08510638297872342
Shuffled	0.051948051948051965
Shuffled	0.16271186440677965
Shuffled	0.06167400881057272
Shuffled	0.053097345132743334
Shuffled	0.06756756756756754
Shuffled	0.04854368932038833
Shuffled	0.061224489795918435
Shuffled	0.05747126436781613
Shuffled	0.07262569832402233
Shuffled	0.022727272727272707
Shuffled	0.02352941176470602
Shuffled	0.03614457831325302
Shuffled	0.05263157894736836
Shuffled	0.03846153846153855
Shuffled	0.08333333333333337
Shuffled	0.04950495049504955
Shuffled	0.030000000000000027
Shuffled	0.030303030303030276
Shuffled	0.019607843137254943
Shuffled	0.10270270270270265
Shuffled	0.05154639175257725
Shuffled	0.03125
Shuffled	0.010309278350515427
Shuffled	0.037837837837837895
Shuffled	0.03448275862068961
Shuffled	0.048192771084337394
Shuffled	0.023809523809523725
Shuffled	0.0674157303370786
Shuffled	0.0625
Shuffled	0.04494382022471921
Shuffled	0.07594936708860767
Shuffled	0.03703703703703698
Shuffled	0.03846153846153855
Shuffled	0.13868613138686137
Shuffled	0.1189320388349514
Shuffled	0.06666666666666665
Shuffled	0.17487684729064035
Shuffled	0.13659793814432986
Shuffled	0.1378299120234604
Shuffled	0.13917525773195882
Shuffled	0.13437500000000002
Shuffled	0.1019108280254778
Shuffled	0.05905511811023623
Shuffled	0.08013937282229966
Shuffled	0.19121447028423766
Shuffled	0.1454545454545454
Shuffled	0.09061488673139162
Shuffled	0.14254385964912286
Shuffled	0.0707692307692308
Shuffled	0.21768707482993188
Shuffled	0.16241299303944312
Shuffled	0.15762273901808788
Shuffled	0.1839622641509434
Shuffled	0.13709677419354838
Shuffled	0.12154696132596687
Shuffled	0.07516339869281052
Shuffled	0.08823529411764697
Shuffled	0.16816143497757852
Shuffled	0.17882352941176471
Shuffled	0.11830985915492953
Shuffled	0.08253968253968258
Shuffled	0.19909502262443446
Shuffled	0.16509433962264153
Shuffled	0.15748031496062997
Shuffled	0.15116279069767447
Shuffled	0.13661202185792354
Shuffled	0.14326647564469908
Shuffled	0.06976744186046513
Shuffled	0.12037037037037035
Shuffled	0.1735159817351598
Shuffled	0.14087759815242495
Shuffled	0.11428571428571421
Shuffled	0.09846153846153849
Shuffled	0.08813559322033904
Shuffled	0.0763052208835342
Shuffled	0.06976744186046513
Shuffled	0.09954751131221706
Shuffled	0.09708737864077677
Shuffled	0.04929577464788726
Shuffled	0.04395604395604402
Shuffled	0.1035598705501618
Shuffled	0.07718120805369133
Shuffled	0.06372549019607843
Shuffled	0.1778290993071594
Shuffled	0.20263157894736838
Shuffled	0.1911421911421911
Shuffled	0.1428571428571429
Shuffled	0.10962566844919797
Shuffled	0.08681672025723475
Shuffled	0.08595988538681953
Shuffled	0.19369369369369382
Shuffled	0.1617312072892939
Shuffled	0.13725490196078438
Shuffled	0.12566844919786102
Shuffled	0.19047619047619047
Shuffled	0.13467048710601714
Shuffled	0.1347305389221557
Shuffled	0.07473309608540923
Shuffled	0.08544303797468356
Shuffled	0.1961259079903147
Shuffled	0.1761786600496278
Shuffled	0.10778443113772451
Shuffled	0.14363143631436315
Shuffled	0.11003236245954695
Shuffled	0.11262798634812288
Shuffled	0.05957446808510625
Shuffled	0.11111111111111105
Shuffled	0.185483870967742
Shuffled	0.15977961432506893
Shuffled	0.1045296167247386
Shuffled	0.13428571428571434
Shuffled	0.12094395280235992
Shuffled	0.06315789473684208
Shuffled	0.09904153354632594
Shuffled	0.15384615384615397
Shuffled	0.15291262135922334
Shuffled	0.09439528023598831
Shuffled	0.0905797101449275
Shuffled	0.08212560386473422
Shuffled	0.07723577235772361
Shuffled	0.1523545706371191
Shuffled	0.1282051282051282
Shuffled	0.09363295880149813
Shuffled	0.10106382978723416
Shuffled	0.07359307359307354
Shuffled	0.1271186440677966
Shuffled	0.13134328358208958
Shuffled	0.08695652173913038
Shuffled	0.04268292682926822
Shuffled	0.05228758169934644
Shuffled	0.07857142857142863
Shuffled	0.03664921465968585
Shuffled	0.11349693251533732
Shuffled	0.10289389067524113
Shuffled	0.07657657657657657
Shuffled	0.17339667458432306
Shuffled	0.12391930835734866
Shuffled	0.11111111111111105
Shuffled	0.15522388059701486
Shuffled	0.17142857142857149
Shuffled	0.13962264150943393
Shuffled	0.17272727272727262
Shuffled	0.16438356164383572
Shuffled	0.16013071895424824
Shuffled	0.13804713804713797
Shuffled	0.07407407407407407
Shuffled	0.05147058823529416
Shuffled	0.1471861471861473
Shuffled	0.19220779220779227
Shuffled	0.18850987432675037
Shuffled	0.007246376811594235
Shuffled	0.1966873706004142
Shuffled	0.3393501805054152
Shuffled	0.19498607242339838
Shuffled	0.2963709677419355
Shuffled	0.24866310160427818
Shuffled	0.24547803617571073
Shuffled	0.21409921671018284
Shuffled	0.12627986348122877
Shuffled	0.022727272727272707
Shuffled	0.18429003021148038
Shuffled	0.2794759825327511
Shuffled	0.3106312292358804
Shuffled	0.01526717557251911
Shuffled	0.29357798165137616
Shuffled	0.2326454033771107
Shuffled	0.416260162601626
Shuffled	0.2682481751824817
Shuffled	0.2701252236135957
Shuffled	0.2857142857142857
Shuffled	0.11599999999999999
Shuffled	0.020491803278688603
Shuffled	0.2038834951456311
Shuffled	0.3867120954003407
Shuffled	0.5066666666666666
Shuffled	0.016460905349794275
Shuffled	0.4532710280373832
Shuffled	0.21304347826086956
Shuffled	0.17901234567901236
Shuffled	0.19939577039274925
Shuffled	0.19122257053291536
Shuffled	0.11363636363636365
Shuffled	0.02209944751381221
Shuffled	0.15413533834586457
Shuffled	0.21601941747572806
Shuffled	0.23292469352014
Shuffled	0.016853932584269593
Shuffled	0.22047244094488194
Shuffled	0.26539278131634814
Shuffled	0.2650103519668737
Shuffled	0.2801724137931034
Shuffled	0.11407766990291268
Shuffled	0.017857142857142794
Shuffled	0.19495412844036697
Shuffled	0.35416666666666663
Shuffled	0.4525316455696202
Shuffled	0.012820512820512775
Shuffled	0.41116751269035534
Shuffled	0.22881355932203395
Shuffled	0.20114942528735635
Shuffled	0.1141732283464566
Shuffled	0.022935779816513735
Shuffled	0.15000000000000002
Shuffled	0.2682352941176471
Shuffled	0.27491408934707906
Shuffled	0.01388888888888884
Shuffled	0.28265107212475626
Shuffled	0.19283746556473835
Shuffled	0.1505791505791505
Shuffled	0.034782608695652195
Shuffled	0.15015974440894564
Shuffled	0.26195899772209563
Shuffled	0.27871621621621634
Shuffled	0.017391304347826098
Shuffled	0.24629629629629635
Shuffled	0.124
Shuffled	0.018433179723502335
Shuffled	0.18685121107266434
Shuffled	0.2635294117647059
Shuffled	0.2802768166089965
Shuffled	0.018779342723004744
Shuffled	0.27378640776699037
Shuffled	0.03614457831325302
Shuffled	0.09473684210526323
Shuffled	0.11977715877437323
Shuffled	0.1121323529411764
Shuffled	0.025000000000000022
Shuffled	0.09915611814345981
Shuffled	0.020689655172413834
Shuffled	0.020895522388059695
Shuffled	0.022514071294559068
Shuffled	0
Shuffled	0.02444444444444449
Shuffled	0.19280205655526994
Shuffled	0.18894830659536532
Shuffled	0.021276595744680882
Shuffled	0.1706827309236948
Shuffled	0.39095315024232635
Shuffled	0.0119760479041916
Shuffled	0.35365853658536583
Shuffled	0.009328358208955279
Shuffled	0.46487294469357243
Shuffled	0.015555555555555545
Shuffled	0.1674311926605505
Shuffled	0.20770877944325483
Shuffled	0.11253196930946285
Shuffled	0.18720379146919441
Shuffled	0.19703389830508478
Shuffled	0.12680115273775217
Shuffled	0.17594654788418695
Shuffled	0.20554272517321015
Shuffled	0.1925465838509317
Shuffled	0.20281124497991965
Shuffled	0.07073954983922826
Shuffled	0.15561224489795922
Shuffled	0.09508196721311479
Shuffled	0.11890243902439024
Shuffled	0.18140589569160992
Shuffled	0.13623188405797093
Shuffled	0.1773778920308483
Shuffled	0.17832957110609482
Shuffled	0.10828025477707015
Shuffled	0.18292682926829273
Shuffled	0.1542168674698794
Shuffled	0.17920353982300885
Shuffled	0.20086393088552912
Shuffled	0.050724637681159424
Shuffled	0.17816091954022995
Shuffled	0.05434782608695643
Shuffled	0.08724832214765099
Shuffled	0.13740458015267165
Shuffled	0.15280898876404492
Shuffled	0.16330645161290325
Shuffled	0.07180851063829785
Shuffled	0.18942731277533043
Shuffled	0.17621145374449343
Shuffled	0.1902834008097165
Shuffled	0.1795366795366795
Shuffled	0.06811145510835914
Shuffled	0.12318840579710155
Shuffled	0.06461538461538463
Shuffled	0.10174418604651159
Shuffled	0.1228070175438597
Shuffled	0.13994910941475824
Shuffled	0.09599999999999997
Shuffled	0.1322314049586777
Shuffled	0.15714285714285714
Shuffled	0.1389578163771712
Shuffled	0.14218009478672988
Shuffled	0.03846153846153855
Shuffled	0.09446254071661242
Shuffled	0.08499999999999996
Shuffled	0.07296137339055786
Shuffled	0.1708428246013668
Shuffled	0.10749185667752437
Shuffled	0.17199017199017197
Shuffled	0.1376811594202898
Shuffled	0.171875
Shuffled	0.1938997821350762
Shuffled	0.03296703296703296
Shuffled	0.15517241379310354
Shuffled	0.06390977443609025
Shuffled	0.05685618729096986
Shuffled	0.08602150537634401
Shuffled	0.1760869565217391
Shuffled	0.17324561403508776
Shuffled	0.18273092369477917
Shuffled	0.21912350597609564
Shuffled	0.05487804878048774
Shuffled	0.1534653465346535
Shuffled	0.054711246200607966
Shuffled	0.07648725212464591
Shuffled	0.09226190476190477
Shuffled	0.1211180124223602
Shuffled	0.1216216216216216
Shuffled	0.10327455919395467
Shuffled	0.04878048780487798
Shuffled	0.08550185873605942
Shuffled	0.08805031446540879
Shuffled	0.07291666666666674
Shuffled	0.17452830188679247
Shuffled	0.21585903083700442
Shuffled	0.19542619542619544
Shuffled	0.061855670103092786
Shuffled	0.1113989637305699
Shuffled	0.058020477815699634
Shuffled	0.0888888888888889
Shuffled	0.19474835886214437
Shuffled	0.18049792531120334
Shuffled	0.05208333333333326
Shuffled	0.14945652173913038
Shuffled	0.07420494699646651
Shuffled	0.06645569620253156
Shuffled	0.20736434108527135
Shuffled	0.06886227544910184
Shuffled	0.15496368038740926
Shuffled	0.07507507507507516
Shuffled	0.10451977401129953
Shuffled	0.06145251396648055
Shuffled	0.14155251141552516
Shuffled	0.0524861878453039
Shuffled	0.09814323607427067
Shuffled	0.044642857142857095
Shuffled	0.03603603603603611
Shuffled	0.05714285714285716
Shuffled	0.053811659192825045
Shuffled	0.0677290836653387
Shuffled	0.02758620689655178
Shuffled	0.26418152350081037
Shuffled	0.2740619902120718
Shuffled	0.24596050269299818
Shuffled	0.2627118644067796
Shuffled	0.2909967845659164
Shuffled	0.25858951175406875
Shuffled	0.2762951334379906
Shuffled	0.2574626865671642
Shuffled	0.26
Shuffled	0.2900763358778625
Shuffled	0.21818181818181814
Shuffled	0.1895551257253385
Shuffled	0.17536534446764096
Shuffled	0.2405745062836625
Shuffled	0.23667711598746077
Shuffled	0.24911032028469737
Shuffled	0.2549999999999999
Shuffled	0.26917057902973407
Shuffled	0.21588946459412783
Shuffled	0.2496194824961948
Shuffled	0.20707964601769913
Shuffled	0.2263242375601926
Shuffled	0.2924242424242425
Shuffled	0.20640569395017805
Shuffled	0.18666666666666676
Shuffled	0.14428857715430854
Shuffled	0.20725388601036276
Shuffled	0.23985890652557318
Shuffled	0.2715008431703204
Shuffled	0.30546623794212213
Shuffled	0.27256317689530685
Shuffled	0.2863849765258216
Shuffled	0.2373188405797101
Shuffled	0.2835570469798657
Shuffled	0.31182795698924737
Shuffled	0.22122302158273388
Shuffled	0.18181818181818188
Shuffled	0.16260162601626016
Shuffled	0.22591943957968474
Shuffled	0.24906367041198496
Shuffled	0.22673434856175967
Shuffled	0.23847695390781565
Shuffled	0.23115577889447225
Shuffled	0.21138211382113825
Shuffled	0.21505376344086014
Shuffled	0.2594417077175698
Shuffled	0.16765285996055224
Shuffled	0.15982721382289422
Shuffled	0.14117647058823535
Shuffled	0.19260700389105045
Shuffled	0.29333333333333333
Shuffled	0.2365988909426986
Shuffled	0.24564183835182252
Shuffled	0.1871559633027523
Shuffled	0.2376910016977929
Shuffled	0.2741433021806854
Shuffled	0.1973929236499069
Shuffled	0.18309859154929575
Shuffled	0.13800424628450114
Shuffled	0.21834862385321097
Shuffled	0.24486301369863017
Shuffled	0.31055900621118016
Shuffled	0.22822299651567945
Shuffled	0.2652733118971061
Shuffled	0.28823529411764703
Shuffled	0.23415492957746487
Shuffled	0.1874999999999999
Shuffled	0.1556420233463034
Shuffled	0.23208191126279865
Shuffled	0.2283333333333334
Shuffled	0.20564516129032262
Shuffled	0.20141342756183744
Shuffled	0.23040000000000005
Shuffled	0.18799999999999994
Shuffled	0.18461538461538451
Shuffled	0.13519813519813517
Shuffled	0.19883040935672514
Shuffled	0.23063683304647165
Shuffled	0.25908372827804105
Shuffled	0.28592162554426714
Shuffled	0.2091836734693877
Shuffled	0.16725978647686834
Shuffled	0.1705426356589147
Shuffled	0.23440134907251264
Shuffled	0.26538461538461544
Shuffled	0.23880597014925375
Shuffled	0.1721311475409837
Shuffled	0.1803652968036531
Shuffled	0.13138686131386856
Shuffled	0.2004048582995952
Shuffled	0.2912772585669783
Shuffled	0.20887245841035118
Shuffled	0.169921875
Shuffled	0.16135881104033978
Shuffled	0.2295081967213114
Shuffled	0.23217247097844107
Shuffled	0.17006802721088432
Shuffled	0.15009041591320071
Shuffled	0.26280991735537196
Shuffled	0.17123287671232879
Shuffled	0.15829145728643224
Shuffled	0.1923076923076923
Shuffled	0.14366197183098595
Shuffled	0.19463087248322142
Shuffled	0.1448931116389549
Shuffled	0.047120418848167533
Shuffled	0.09053497942386834
Shuffled	0.01333333333333342
Shuffled	0.05314009661835739
Shuffled	0.048128342245989275
Shuffled	0.05747126436781613
Shuffled	0.06666666666666665
Shuffled	0.050541516245487306
Shuffled	0.085427135678392
Shuffled	0.05909090909090908
Shuffled	0.05357142857142849
Shuffled	0.06930693069306926
Shuffled	0.0761245674740485
Shuffled	0.06024096385542166
Shuffled	0.12539184952978055
Shuffled	0.03658536585365857
Shuffled	0.11827956989247312
Shuffled	0.12403100775193798
Shuffled	0.03333333333333344
Shuffled	0.07172995780590719
Shuffled	0.14925373134328346
Shuffled	0.13138686131386856
Shuffled	0.13937282229965153
Shuffled	0.16467065868263475
Shuffled	0.05208333333333326
Shuffled	0.1187845303867403
Shuffled	0.11111111111111105
Shuffled	0.039823008849557584
Shuffled	0.16718266253869973
Shuffled	0.1414790996784565
Shuffled	0.04149377593361003
Shuffled	0.09621993127147765
Shuffled	0.1658031088082902
Shuffled	0.17554858934169282
Shuffled	0.15976331360946738
Shuffled	0.15521628498727724
Shuffled	0.04705882352941171
Shuffled	0.18686868686868685
Shuffled	0.10561056105610556
Shuffled	0.0444444444444444
Shuffled	0.0641025641025641
Shuffled	0.016393442622950838
Shuffled	0.01562500000000011
Shuffled	0.011627906976744207
Shuffled	0.010869565217391242
Shuffled	0.0410256410256411
Shuffled	0.02316602316602312
Shuffled	0.02631578947368418
Shuffled	0.03308823529411764
Shuffled	0.020979020979020935
Shuffled	0.1282051282051282
Shuffled	0.035532994923857864
Shuffled	0.09677419354838712
Shuffled	0.15804597701149425
Shuffled	0.09698996655518399
Shuffled	0.15384615384615397
Shuffled	0.15954415954415946
Shuffled	0.037735849056603765
Shuffled	0.128
Shuffled	0.11196911196911197
Shuffled	0.052023121387283155
Shuffled	0.10619469026548667
Shuffled	0.14759036144578308
Shuffled	0.09677419354838712
Shuffled	0.14539007092198586
Shuffled	0.13905325443786987
Shuffled	0.05882352941176472
Shuffled	0.1264044943820225
Shuffled	0.11297071129707126
Shuffled	0.028169014084507005
Shuffled	0.03745318352059923
Shuffled	0.02020202020202022
Shuffled	0.05288461538461531
Shuffled	0.03308823529411764
Shuffled	0.03296703296703296
Shuffled	0.05693950177935936
Shuffled	0.025316455696202556
Shuffled	0.11290322580645162
Shuffled	0.10204081632653073
Shuffled	0.09541984732824438
Shuffled	0.12218649517684887
Shuffled	0.031847133757961776
Shuffled	0.12307692307692308
Shuffled	0.07476635514018681
Shuffled	0.10468319559228645
Shuffled	0.13586956521739124
Shuffled	0.16222760290556892
Shuffled	0.061594202898550665
Shuffled	0.1781472684085511
Shuffled	0.09726443768996951
Shuffled	0.13953488372093026
Shuffled	0.15714285714285714
Shuffled	0.06341463414634141
Shuffled	0.1440217391304347
Shuffled	0.1394422310756972
Shuffled	0.16574585635359118
Shuffled	0.0444444444444444
Shuffled	0.17112299465240643
Shuffled	0.15209125475285168
Shuffled	0.07999999999999996
Shuffled	0.20192307692307698
Shuffled	0.09609609609609604
Shuffled	0.07191780821917804
Shuffled	0.059523809523809534
Shuffled	0.11730205278592376
Shuffled	0.06800000000000006
Shuffled	0.0659025787965617
Shuffled	0.047945205479452024
Shuffled	0.07222222222222219
Shuffled	0.07407407407407407
Shuffled	0.04878048780487798
Shuffled	0.10526315789473684
Shuffled	0.08264462809917361
Shuffled	0.03409090909090906
Shuffled	0.05128205128205121
Shuffled	0.07386363636363635
Shuffled	0.04999999999999993
Shuffled	0.03157894736842104
Shuffled	0.04878048780487798
Shuffled	0.23488372093023258
Shuffled	0.09090909090909094
Shuffled	0.13915857605177995
Shuffled	0.104417670682731
Shuffled	0.10769230769230764
Shuffled	0.11328125
Shuffled	0.1026615969581749
Shuffled	0.05042016806722682
Shuffled	0.02991452991452992
Shuffled	0.15999999999999992
Shuffled	0.08196721311475419
Shuffled	0.08898305084745761
Shuffled	0.10333333333333328
Shuffled	0.1362397820163488
Shuffled	0.19010416666666663
Shuffled	0.09195402298850563
Shuffled	0.1039325842696629
Shuffled	0.07438016528925617
Shuffled	0.10644257703081228
Shuffled	0.03197674418604657
Shuffled	0.029761904761904656
Shuffled	0.18276762402088775
Shuffled	0.09171597633136097
Shuffled	0.06158357771261003
Shuffled	0.1295336787564767
Shuffled	0.12796208530805675
Shuffled	0.05228758169934644
Shuffled	0.08074534161490687
Shuffled	0.08227848101265833
Shuffled	0.07317073170731714
Shuffled	0.05426356589147274
Shuffled	0.016000000000000125
Shuffled	0.11961722488038273
Shuffled	0.08695652173913038
Shuffled	0.02877697841726623
Shuffled	0.12435233160621773
Shuffled	0.0634920634920636
Shuffled	0.09183673469387754
Shuffled	0.07106598984771573
Shuffled	0.085427135678392
Shuffled	0.07317073170731714
Shuffled	0.043749999999999956
Shuffled	0.15126050420168058
Shuffled	0.05555555555555558
Shuffled	0.045714285714285596
Shuffled	0.12227074235807855
Shuffled	0.037878787878787845
Shuffled	0.03875968992248058
Shuffled	0.03731343283582089
Shuffled	0.042105263157894646
Shuffled	0.022727272727272707
Shuffled	0.07650273224043713
Shuffled	0.05607476635514019
Shuffled	0.05999999999999994
Shuffled	0.07784431137724557
Shuffled	0.07299270072992703
Shuffled	0.05555555555555558
Shuffled	0.02752293577981657
Shuffled	0.061855670103092786
Shuffled	0.0714285714285714
Shuffled	0.032786885245901676
Shuffled	0.025862068965517238
Shuffled	0.0842696629213483
Shuffled	0.05673758865248235
Shuffled	0.028301886792452824
Shuffled	0.010101010101010055
Shuffled	0.056122448979591844
Shuffled	0.06034482758620685
Shuffled	0.026548672566371723
Shuffled	0.09195402298850563
Shuffled	0.036363636363636376
Shuffled	0.03960396039603953
Shuffled	0.10994764397905754
Shuffled	0.05785123966942152
Shuffled	0.04310344827586199
Shuffled	0.08333333333333337
Shuffled	0.01562500000000011
Shuffled	0.05521472392638038
Shuffled	0.03529411764705881
Shuffled	0.025316455696202556
Shuffled	0.04026845637583887
Shuffled	0.04487179487179482
Shuffled	0.012820512820512775
Shuffled	0.014084507042253613
Shuffled	0.01388888888888884
Shuffled	0.04494382022471921
Shuffled	0.07831325301204817
Shuffled	0.08119658119658124
Shuffled	0.010638297872340385
Shuffled	0.043209876543209846
Shuffled	0.03846153846153855
Shuffled	0.12777777777777777
Shuffled	0.12244897959183665
Shuffled	0.09565217391304348
Shuffled	0.10256410256410264
[truncated: 998,000+ more rows]
