# Supplementary material for: Ecological network analysis reveals cancer-dependent chaperone-client interaction structure and robustness
Source: Nat Commun. 2023 Oct 7;14:6277. doi: 10.1038/s41467-023-41906-2 (PMC10560210; doi:10.1038/s41467-023-41906-2)
Supplement: Supplementary file 4 — Source Data [file 41467_2023_41906_MOESM4_ESM.zip › Source Data/fig.6 corr_stbility_vs_rn_by_module_for_paper.csv]

cancer	under_curve	run_name	rn_sum
BRCA	0.716944516269978	by_module_21	2.29566912777821
COAD	0.769583642876769	by_module_21	4.49457587306327
HNSC	0.7714682485826	by_module_21	5.52638038884375
KIRC	0.736693475343207	by_module_21	5.01089875796819
KIRP	0.79288015902995	by_module_21	8.19328872851682
LIHC	0.698915112528156	by_module_21	3.52288016262454
LUAD	0.760718373029274	by_module_21	2.39922303514825
LUSC	0.761387574415668	by_module_21	2.18727700758359
PRAD	0.722337020924648	by_module_21	5.97962577557088
STAD	0.775833178687487	by_module_21	4.79935891714968
THCA	0.750529670698571	by_module_21	6.82338244661828
UCEC	0.745069687729928	by_module_21	5.23912849024302
BRCA	0.647834479262178	by_module_12	2.29566912777821
COAD	0.719496378852085	by_module_12	4.49457587306327
HNSC	0.686490469446844	by_module_12	5.52638038884375
KIRC	0.675215328911149	by_module_12	5.01089875796819
KIRP	0.718392878235803	by_module_12	8.19328872851682
LIHC	0.685068515909849	by_module_12	3.52288016262454
LUAD	0.662115738579721	by_module_12	2.39922303514825
LUSC	0.651641352875068	by_module_12	2.18727700758359
PRAD	0.678444661135375	by_module_12	5.97962577557088
STAD	0.70473426117664	by_module_12	4.79935891714968
THCA	0.703884354030561	by_module_12	6.82338244661828
UCEC	0.690206032796117	by_module_12	5.23912849024302
BRCA	0.649858299715235	high_to_low	2.29566912777821
COAD	0.715146652911652	high_to_low	4.49457587306327
HNSC	0.69589357987169	high_to_low	5.52638038884375
KIRC	0.739371432400143	high_to_low	5.01089875796819
KIRP	0.825671442708449	high_to_low	8.19328872851682
LIHC	0.68351001011436	high_to_low	3.52288016262454
LUAD	0.656748640885474	high_to_low	2.39922303514825
LUSC	0.654697856617986	high_to_low	2.18727700758359
PRAD	0.709244805385052	high_to_low	5.97962577557088
STAD	0.733083152315587	high_to_low	4.79935891714968
THCA	0.745177300806642	high_to_low	6.82338244661828
UCEC	0.736225050708812	high_to_low	5.23912849024302
BRCA	0.73109705206687	median_random	2.29566912777821
COAD	0.754337245004657	median_random	4.49457587306327
HNSC	0.781875179541288	median_random	5.52638038884375
KIRC	0.754506918067784	median_random	5.01089875796819
KIRP	0.809004396569522	median_random	8.19328872851682
LIHC	0.733663947810638	median_random	3.52288016262454
LUAD	0.730420942900655	median_random	2.39922303514825
LUSC	0.724691736962014	median_random	2.18727700758359
PRAD	0.795702656628114	median_random	5.97962577557088
STAD	0.772513065371182	median_random	4.79935891714968
THCA	0.804733237953335	median_random	6.82338244661828
UCEC	0.758876365162814	median_random	5.23912849024302
