# Supplementary material for: Ecological network analysis reveals cancer-dependent chaperone-client interaction structure and robustness
Source: Nat Commun. 2023 Oct 7;14:6277. doi: 10.1038/s41467-023-41906-2 (PMC10560210; doi:10.1038/s41467-023-41906-2)
Supplement: Supplementary file 4 — Source Data [file 41467_2023_41906_MOESM4_ESM.zip › Source Data/fig.2A chap_median_expressions.csv]

	BRCA	COAD	HNSC	KIRC	KIRP	LIHC	LUAD	LUSC	PRAD	STAD	THCA	UCEC
HSPA9	69.08152916135	75.7390083007	51.1226676354	70.56835180185	60.4185832335	80.6549515675	49.6022993094	52.130577758	62.8673608316	44.7516926406	45.3936623679	50.5449404897
HSPD1	82.05406459775	161.4355975435	72.4458426463	72.8578552258	86.3565945913	112.156926918	71.7091399025	95.90640850295	79.4851724912	82.3864661112	39.5135226019	80.4493072154
HSPE1	42.7758972152	66.7944252754	37.71470622615	30.2574834492	53.52028508145	72.0955344745	40.599511369	55.81275164635	44.8459753402	48.8675500186	23.1264461183	47.5019094962
SPG7	4.49605117213	6.546925893835	4.40970584453	6.57814474477	9.843042462205	4.42170554477	5.88040318603	5.477538435255	6.005690786725	4.29799505487	7.438320264965	7.47920685944
CLPP	17.6610898547	30.5956871355	17.601111911	18.5713936269	20.7219288267	19.3700693913	15.7479326997	19.0396000109	26.0502767577	17.9570701409	16.8614142176	25.5606571609
DNAJA3	10.7885950973	14.72771533765	8.76583068789	7.734062249945	11.9153113959	9.56398016921	8.71310205618	9.717478959155	8.86158028028	7.90532151803	7.397778097515	8.0364284745
LONP1	16.7588761418	25.49809628565	17.0927891873	19.0176225934	26.9560367969	24.1860743946	18.0605930804	20.30697177715	20.45656018735	13.6601268022	19.48590711995	29.9180813262
TRAP1	13.0404287583	25.74916257615	13.23060391815	13.5440430206	19.2968390213	13.6512068012	11.2861662159	14.0605837743	11.5647147226	12.5025177873	6.78897988827	14.5131183696
YME1L1	27.2239529998	21.6457103433	20.61719937035	20.4353856038	14.72552429245	13.3175781335	21.982117545	21.1903892864	21.03686457465	18.6860487638	19.52157455895	17.5148400209
CLPX	9.40355618007	9.44312961961	9.410441796795	7.26100644661	7.99757045251	10.6395292944	8.18430458734	9.09688322735	9.585128685025	8.54338129775	9.931507338105	7.9610701336
AFG3L2	9.540418257045	9.50601015162	10.0694269314	12.1349626403	11.60932217835	7.31723109278	7.54214006868	10.5363693096	9.40464675683	8.60793002754	8.10664436319	7.31770953781
HTRA2	7.58834836663	7.97645782007	7.540696451745	8.353336459945	9.16664127221	5.65133747348	7.37873235193	8.466105732835	7.205509885835	4.87158526211	7.118079707925	7.67710395224
DNAJC19	8.9301436409	6.788265030695	5.376746353065	7.139257884695	7.26947097308	7.66259332049	6.00556197201	10.43983290095	10.0329656501	6.75268882616	6.82845531259	7.27112287309
GRPEL2	5.36547088325	6.06203627266	5.609743565315	6.076795494615	3.05892950608	2.85513395522	3.99318416713	5.214830335675	3.974629683795	4.22853708975	2.88258626415	4.27985287938
HSCB	6.79409120089	5.875261487755	5.950634417525	7.685265052005	7.15999925457	9.00258384149	7.24345688474	8.455709731085	10.31045126965	4.82169223317	8.12150368385	9.94052139131
