# Supplementary material for: Ecological network analysis reveals cancer-dependent chaperone-client interaction structure and robustness
Source: Nat Commun. 2023 Oct 7;14:6277. doi: 10.1038/s41467-023-41906-2 (PMC10560210; doi:10.1038/s41467-023-41906-2)
Supplement: Supplementary file 4 — Source Data [file 41467_2023_41906_MOESM4_ESM.zip › Source Data/fig.3B rn_similarity_expr_stats.csv]

	potential	amount	fold_q1	fold_med	fold_q3	sim_q1	sim_med	sim_q3	exp_q1	exp_med	exp_q3
AFG3L2	0.569553805774278	651	0.0986943164362519	0.265745007680492	0.501536098310291	0.113565643648764	0.18490986138045	0.304159287837582	0.901004489178229	0.975670380813414	1.00792631226404
CLPP	0.486439195100612	556	0.294064748201439	0.476618705035971	0.655125899280576	0.339153111739745	0.452271911686802	0.540727609941614	1.24664815114658	1.27425115773927	1.33921563709852
CLPX	0.42082239720035	481	0.10966735966736	0.317047817047817	0.553534303534303	0.0722175615212527	0.213221463221464	0.361323529411765	0.910475856435823	0.966092371713874	0.976736450217756
DNAJA3	0.655293088363955	749	0.175567423230975	0.260347129506008	0.347797062750334	0.112840346534654	0.194456719202631	0.278710109088632	0.903277197291197	0.945152127131843	0.998906430223817
DNAJC19	0.688538932633421	787	0.186149936467599	0.280177890724269	0.327191867852605	0.104315476190476	0.234201388888889	0.284327327476794	0.831188276745468	0.857577938304235	0.900996443665685
GRPEL2	0.547681539807524	626	0.0870607028753994	0.252396166134185	0.369009584664537	0.082728172965836	0.153014184397163	0.262154471544715	0.570864870913191	0.628809492298806	0.734441634091713
HSCB	0.517935258092738	592	0.143158783783783	0.203547297297297	0.530827702702703	0.152413807881035	0.228049359278595	0.296534991280613	0.81773934671827	0.872802364799472	0.933954343187008
HSPA9	0.549431321084864	628	0.102707006369427	0.348726114649682	0.45859872611465	0.152432126696832	0.219328953037484	0.322708021923269	1.70163371932324	1.74913153770072	1.84167395031619
HSPD1	0.604549431321085	691	0.209479015918958	0.322720694645442	0.406295224312591	0.256714471968709	0.305197368421052	0.377646878824969	1.86186065387831	1.90981120375553	1.94768353790361
HSPE1	0.598425196850394	684	0.363304093567252	0.44298245614035	0.507675438596491	0.377939439493182	0.429956674231483	0.51329599566341	1.60051828732455	1.66421727082862	1.73307217215276
HTRA2	0.611548556430446	699	0.176323319027182	0.201001430615165	0.348712446351931	0.125298833819242	0.196681565759177	0.232739763311223	0.856339250495216	0.878779359532955	0.906822548346617
LONP1	0.52755905511811	603	0.17412935323383	0.270315091210613	0.338308457711443	0.17726226993865	0.238612836438924	0.312091845643444	1.25075223988029	1.29868289668684	1.38930097748948
SPG7	0.52405949256343	599	0.0972454090150248	0.159432387312187	0.270868113522538	0.136677438307873	0.228300557892981	0.289463376419898	0.651020888701022	0.773985036129942	0.831446287426306
TRAP1	0.626421697287839	716	0.145600558659218	0.204608938547487	0.337290502793297	0.133557046979866	0.210910926870748	0.268616467908495	1.08853184184219	1.12666399641135	1.15144269858411
YME1L1	0.397200349956255	454	0.167400881057269	0.426211453744493	0.52863436123348	0.223639455782313	0.281504370089168	0.417718162533831	1.26448965211346	1.3123062538128	1.32844716200787
