# Supplementary material for: Ecological network analysis reveals cancer-dependent chaperone-client interaction structure and robustness
Source: Nat Commun. 2023 Oct 7;14:6277. doi: 10.1038/s41467-023-41906-2 (PMC10560210; doi:10.1038/s41467-023-41906-2)
Supplement: Supplementary file 4 — Source Data [file 41467_2023_41906_MOESM4_ESM.zip › Source Data/fig.S4B jaccard_values_per_cancer.csv]

BRCA	COAD	HNSC	KIRC	KIRP	LIHC	LUAD	LUSC	PRAD	STAD	THCA	UCEC
0.134615384615385	0.5	0.248387096774193	0.615873015873016	0.699346405228758	0.11731843575419	0.18141592920354	0.335526315789474	0.544169611307421	0.65962441314554	0.368600682593857	0.748677248677249
0.0227272727272727	0.328530259365994	0.0923623445825933	0.0804597701149424	0.1797583081571	0.0231660231660231	0.0813953488372093	0.107382550335571	0.0754352030947776	0.359464627151052	0.0273037542662117	0.218061674008811
0	0.00348432055749126	0.0168350168350168	0.00461893764434174	0.0220913107511045	0.0133333333333334	0.00657894736842102	0.00800000000000012	0	0	0.0441826215022092	0
0	0.0324675324675324	0.0552147239263804	0.00400801603206413	0.130500758725342	0	0.0104712041884816	0.0617283950617283	0.0192307692307693	0.166336633663366	0.00777604976671853	0.0516129032258065
0.113636363636364	0.0808823529411764	0.354581673306773	0.475195822454308	0.58695652173913	0.202453987730061	0.0642201834862386	0.132867132867133	0.516483516483517	0.4375	0.611702127659574	0.408571428571429
0.00386100386100385	0.0157068062827226	0.0380116959064328	0.02088772845953	0.305816135084428	0.0222222222222223	0.0403225806451613	0.0442477876106194	0.0174825174825175	0.262086513994911	0.0405063291139242	0.0684326710816776
0.0792079207920792	0.0625	0.357429718875502	0.438692098092643	0.560460652591171	0.24031007751938	0.135135135135135	0.248062015503876	0.44649446494465	0.498783454987834	0.312703583061889	0.224274406332454
0.126126126126126	0.198019801980198	0.180232558139535	0.392	0.437100213219616	0.114942528735632	0.11965811965812	0	0.506410256410256	0.239067055393586	0.58974358974359	0.562347188264059
0.163461538461538	0.231316725978648	0	0.476923076923077	0.59493670886076	0.102040816326531	0.0581395348837209	0.0499999999999999	0.598039215686274	0.295264623955432	0.342592592592593	0.549397590361446
0.101010101010101	0.0890688259109311	0.409574468085106	0.568062827225131	0.663385826771654	0.182741116751269	0.0933333333333333	0.282828282828283	0.661870503597122	0.416184971098266	0.635204081632653	0.755263157894737
0	0.0130718954248366	0.0928571428571429	0.0214723926380368	0.133671742808799	0.046099290780142	0.0271739130434782	0.0535714285714285	0.0558375634517766	0.0752941176470587	0.00193798449612403	0.220744680851064
0.0190476190476191	0.249322493224932	0.123938879456706	0.158567774936061	0.112115732368897	0.00934579439252325	0.0194174757281553	0.10958904109589	0.0559284116331097	0.117391304347826	0.058047493403694	0.263403263403263
0.238095238095238	0.382445141065831	0	0.0308641975308642	0.279545454545455	0.0836236933797909	0.166666666666667	0.185430463576159	0.708812260536398	0.361764705882353	0.264631043256997	0.591836734693878
0	0.216606498194946	0.056672760511883	0	0.00290275761973868	0	0	0.00769230769230766	0.00173913043478258	0.045673076923077	0	0.00511508951406658
0.232142857142857	0.559880239520958	0.358974358974359	0.106157112526539	0.26038338658147	0.184818481848185	0.439024390243902	0.325657894736842	0.151315789473684	0.521739130434783	0.0130151843817787	0.303529411764706
0.00487804878048781	0.00578034682080919	0.131926121372032	0	0.0556390977443609	0	0.00645161290322582	0	0	0.00735294117647056	0	0
0.0298913043478261	0.020912547528517	0.243713733075435	0.0177777777777777	0.18025078369906	0.0196078431372549	0.0797546012269938	0.123853211009174	0.0614035087719298	0.202226345083488	0.00588235294117656	0.038135593220339
0.0347222222222222	0.120805369127517	0.441358024691358	0.474576271186441	0.631790744466801	0.150793650793651	0.0826771653543307	0.186868686868687	0.513833992094862	0.431151241534989	0.246031746031746	0.342391304347826
0.0332225913621262	0.0275229357798166	0.214105793450882	0.0326409495548962	0.346080305927342	0.021978021978022	0.0746268656716418	0.0380434782608695	0.0455407969639469	0.247191011235955	0.0615384615384614	0.0520607375271149
0.0958904109589042	0.059071729957806	0.504854368932039	0.430678466076696	0.622529644268775	0.186915887850467	0.126482213438735	0.352601156069364	0.516806722689076	0.473799126637555	0.46448087431694	0.186224489795918
0.165562913907285	0.233236151603499	0.114864864864865	0.277333333333333	0.33203125	0.237942122186495	0.234042553191489	0.0138888888888888	0.250712250712251	0.192118226600985	0.362264150943396	0.513002364066194
0.0299401197604789	0.211940298507463	0	0.319306930693069	0.460803059273423	0.0402684563758389	0.0460251046025104	0.0194805194805194	0.331395348837209	0.224299065420561	0.293103448275862	0.494199535962877
0.25	0.0411392405063291	0.293729372937294	0.393483709273183	0.57962962962963	0.176258992805755	0.0711111111111111	0.197604790419162	0.359621451104101	0.32289156626506	0.234146341463415	0.686868686868687
0.00386100386100385	0.0393258426966292	0.382075471698113	0.0469314079422383	0.195767195767196	0.364912280701754	0.195876288659794	0.143712574850299	0.145833333333333	0.109677419354839	0	0.223404255319149
0	0.419618528610354	0.328282828282828	0.171428571428571	0.138939670932358	0.0253807106598986	0.0645161290322581	0.252365930599369	0.116455696202532	0.181443298969072	0.0121396054628224	0.347394540942928
0.115107913669065	0.415254237288136	0	0.00692041522491349	0.22008547008547	0.363636363636364	0.147321428571429	0.217391304347826	0.525735294117647	0.292079207920792	0.0553935860058309	0.582278481012658
0	0.203030303030303	0.245583038869258	0.00621118012422361	0.0145137880986937	0.0188679245283019	0.067741935483871	0.0461538461538461	0.0321969696969697	0.0786026200873363	0	0.0102564102564102
0.0241935483870969	0.00887573964497046	0.234962406015037	0.044392523364486	0.183501683501683	0.0129310344827587	0.00724637681159424	0	0.0831295843520783	0.00241545893719808	0.345486111111111	0
0.230547550432277	0.0707070707070707	0.655893536121673	0.461538461538462	0.625	0.36101083032491	0.228494623655914	0.2	0.577342047930283	0.270955165692008	0.619047619047619	0.0268817204301076
0.0368421052631579	0.178997613365155	0.210801393728223	0.179959100204499	0.192364170337739	0.00282485875706218	0.12094395280236	0.190789473684211	0.0842332613390929	0.24853228962818	0.0599369085173502	0.0692520775623269
0.150641025641026	0.0400943396226415	0.417165668662675	0.255451713395639	0.421370967741935	0.059071729957806	0.0679347826086956	0.00632911392405067	0.479028697571744	0.127016129032258	0.223076923076923	0.0272479564032697
0.0833333333333334	0.0855263157894737	0.21792618629174	0.062992125984252	0.219584569732938	0.0126984126984127	0.123919308357349	0.164516129032258	0.0596026490066225	0.257407407407407	0.00860215053763436	0.02
0	0.100529100529101	0.00904159132007232	0	0.0286144578313253	0.0180995475113123	0.0675675675675675	0.0148698884758365	0.00540540540540535	0.0990990990990991	0	0.115303983228512
0	0.0842391304347826	0.00201207243460766	0.00857632933104624	0.0774647887323945	0	0.0113960113960114	0.0252707581227436	0.012280701754386	0.0909090909090909	0	0.112033195020747
0.0196078431372549	0.0189873417721519	0.0973451327433629	0.0286195286195287	0.163487738419619	0.00255754475703318	0.00874635568513127	0.0447284345047922	0.0166358595194085	0.144927536231884	0.0427728613569321	0.194029850746269
0.111913357400722	0.0707964601769911	0.515828677839851	0.00583090379008744	0.203900709219858	0.167095115681234	0.28328611898017	0.119718309859155	0.269521410579345	0.0766045548654245	0.251072961373391	0.113924050632911
0.0456852791878173	0.472779369627507	0.65905383360522	0.223684210526316	0.350649350649351	0.0113636363636364	0.091715976331361	0.443526170798898	0.637426900584795	0.424691358024691	0.541740674955595	0.515679442508711
0.015	0.247474747474747	0	0	0.036231884057971	0.143552311435523	0.0647058823529413	0.293515358361775	0.0553359683794467	0.150984682713348	0.0523364485981308	0.222222222222222
0.0150753768844222	0.238095238095238	0.708791208791209	0.151975683890577	0.361867704280156	0.356275303643725	0.249283667621777	0.149305555555556	0.540603248259861	0.211678832116788	0.5720823798627	0.153225806451613
0.222602739726027	0.0950920245398773	0.202586206896552	0.0294906166219839	0.17636684303351	0.010752688172043	0.00847457627118653	0.00598802395209574	0.205069124423963	0	0.405821917808219	0.0555555555555556
0.0160000000000001	0.126315789473684	0.126843657817109	0.0418604651162792	0.124031007751938	0.0440251572327044	0.0387096774193548	0.00636942675159224	0	0.0145454545454545	0.120863309352518	0
0.325688073394495	0.170305676855895	0.276527331189711	0.109311740890688	0.0976909413854352	0.0163934426229508	0.16	0.0363636363636364	0.240740740740741	0.0362694300518135	0.0936329588014981	0.0736842105263158
0.0298507462686567	0.158273381294964	0.0951008645533141	0.0326633165829145	0.143079315707621	0.0317460317460317	0.062111801242236	0.00641025641025639	0	0.00946372239747639	0.00173913043478258	0.0222222222222223
0	0	0	0.00247524752475259	0.0067567567567568	0.0116279069767442	0	0	0	0.0157480314960631	0.0075301204819278	0
0	0	0	0.0222717149220489	0.0303951367781156	0.0108695652173912	0	0	0	0	0.00495867768595049	0
0.00729927007299258	0	0.0371621621621622	0.00836820083682022	0.0848656294200848	0	0	0	0	0.00518134715025909	0.152974504249292	0
0.322222222222222	0.0614525139664805	0.261964735516373	0.00465116279069766	0.312638580931264	0.00378787878787878	0.0308370044052864	0.00884955752212391	0.0978260869565217	0.0125786163522013	0.332046332046332	0
0	0.00589970501474923	0.23943661971831	0.0181818181818182	0.135306553911205	0	0	0.00628930817610063	0.0621301775147929	0.00460829493087556	0.598360655737705	0
0	0	0	0.166666666666667	0.00414078674948237	0.00716845878136196	0	0	0	0.00602409638554224	0.215970961887477	0
0.03125	0	0.294363256784969	0.016260162601626	0.353200883002208	0.00689655172413794	0	0.00793650793650791	0.212041884816754	0	0.397887323943662	0.0366972477064219
0.0563380281690141	0.389645776566757	0.107806691449814	0.0708333333333333	0.14962962962963	0	0.0923913043478262	0.159090909090909	0.0300884955752212	0.252427184466019	0.0637037037037037	0.102739726027397
0.626760563380282	0.428125	0.504926108374384	0.26865671641791	0.473568281938326	0.108695652173913	0.144385026737968	0.142857142857143	0.768867924528302	0.266666666666667	0.297766749379653	0.682795698924731
0.0650684931506849	0.572307692307692	0.129277566539924	0.0192307692307693	0.178410794602699	0	0.0445544554455446	0.127777777777778	0.033210332103321	0.286374133949192	0.0218253968253967	0.186234817813765
0	0	0.00437636761487958	0	0.00465838509316774	0	0	0	0	0.00826446280991733	0	0
0	0	0	0	0.0459110473457677	0	0	0.024390243902439	0	0.0124688279301745	0	0.00854700854700852
0	0	0.0399201596806388	0.0018281535648994	0.123626373626374	0	0	0.069620253164557	0.00158982511923689	0.0721393034825871	0.0300957592339262	0.0464135021097046
0.494545454545455	0.302405498281787	0.40748031496063	0.036764705882353	0.156474820143885	0.0598958333333334	0.268518518518518	0.111111111111111	0.277899343544858	0.279742765273312	0.329809725158562	0.125
0.0546075085324231	0.017274472168906	0.507389162561576	0.135593220338983	0.227557411273486	0.0138248847926267	0.021505376344086	0.240677966101695	0.428571428571428	0.197368421052632	0.559726962457338	0
0	0.00196463654223966	0	0	0.00751879699248126	0.019277108433735	0	0.110552763819095	0.00655737704918036	0.0227848101265823	0.01669449081803	0.00443458980044353
0.105072463768116	0.0437017994858612	0.681451612903226	0.295081967213115	0.394957983193277	0.447236180904523	0.278606965174129	0.138157894736842	0.742388758782201	0.201277955271565	0.658371040723982	0.0471698113207547
0.0740740740740741	0.268072289156626	0.0984848484848485	0.119113573407202	0.30990990990991	0.0224719101123596	0.096	0.0273972602739727	0.0455445544554456	0.45360824742268	0.108294930875576	0.136200716845878
0.372881355932203	0.507936507936508	0.583333333333333	0.41994750656168	0.834782608695652	0.479289940828402	0.410526315789474	0.34965034965035	0.601895734597156	0.675925925925926	0.295890410958904	0.492462311557789
0	0.00253164556962027	0.159836065573771	0.1784140969163	0.353166986564299	0.26578073089701	0.00724637681159424	0	0.291925465838509	0.131832797427653	0.383863080684597	0.289617486338798
0	0.00264550264550267	0.00450450450450457	0.286026200873362	0.522243713733075	0.285714285714286	0	0.0357142857142857	0.376582278481013	0.132947976878613	0.246913580246914	0.304109589041096
0.0125	0	0.425619834710744	0.350993377483444	0.704280155642023	0.323770491803279	0	0.104166666666667	0.387755102040816	0.385382059800664	0.688836104513064	0.404494382022472
0.0342857142857144	0.265682656826568	0.259345794392523	0.0453172205438066	0.258527827648115	0.125730994152047	0.145348837209302	0.0869565217391304	0.113846153846154	0.222929936305732	0.0262237762237763	0.321266968325792
0.025974025974026	0.10762331838565	0.23873121869783	0.226315789473684	0.102389078498294	0.0153846153846153	0.0180180180180181	0.198653198653199	0.0690537084398977	0.0376470588235295	0.159574468085106	0.0683760683760684
0	0.0193548387096774	0.00458715596330284	0.0146198830409356	0.178571428571428	0.123249299719888	0	0.205714285714286	0.468164794007491	0.167664670658683	0.309468822170901	0.208994708994709
0	0.0249307479224377	0.144347826086957	0.0106382978723404	0.0183356840620593	0	0.0227272727272727	0.0866666666666667	0.00191938579654516	0.0254957507082153	0.0237037037037037	0
0.0995475113122171	0.512544802867384	0.136482939632546	0.0455840455840456	0.330324909747292	0.00689655172413794	0.185483870967742	0.0567375886524824	0.049792531120332	0.432098765432099	0.094488188976378	0.236051502145923
0	0	0	0	0.0736086175942549	0	0.00662251655629142	0	0	0.100806451612903	0.00542005420054203	0.00652173913043486
0	0.00307692307692309	0	0.00484261501210659	0.158432708688245	0	0	0.0140845070422536	0.00166112956810627	0.109929078014184	0.00649350649350655	0.0152173913043478
0.00413223140495866	0.0246913580246914	0.0404624277456647	0.0138888888888888	0.256535947712418	0.00921658986175111	0.00980392156862742	0.138613861386139	0.0052356020942409	0.251851851851852	0.0466531440162271	0.0697167755991286
0.580645161290323	0.306306306306306	0.319047619047619	0.00584795321637432	0.135755258126195	0.0144404332129965	0.147540983606557	0.00952380952380949	0.292682926829268	0.25	0.0980392156862745	0.184100418410042
0.0168776371308017	0.00227272727272732	0.359066427289048	0.0656934306569343	0.134736842105263	0	0	0.0612244897959184	0.350230414746544	0.00555555555555554	0.169257340241796	0
0	0	0	0	0.0252631578947369	0.0136518771331059	0.00847457627118653	0	0.00900900900900914	0.126811594202899	0.00269541778975746	0.00674157303370782
0.0871559633027523	0.00634920634920644	0.453563714902808	0.0785340314136126	0.134686346863469	0.0588235294117647	0.026595744680851	0.0170940170940171	0.646778042959427	0.0179856115107914	0.198067632850242	0.0187793427230047
0	0	0.170833333333333	0.241895261845386	0.302367941712204	0.219081272084806	0.0275862068965518	0.00970873786407778	0.238993710691824	0.152492668621701	0.282685512367491	0.150649350649351
0	0	0.00454545454545452	0.30188679245283	0.462385321100917	0.205357142857143	0.0380952380952381	0.0267857142857143	0.327974276527331	0.17983651226158	0.31304347826087	0.16710182767624
0.0454545454545455	0.0133779264214048	0.484848484848485	0.474358974358974	0.659176029962547	0.298642533936652	0.0309278350515464	0.224806201550388	0.363957597173145	0.379518072289157	0.23002421307506	0.236220472440945
0.0491803278688525	0.349019607843137	0.243055555555556	0.0957446808510639	0.292727272727273	0.148026315789474	0.106951871657754	0.0955882352941176	0.133333333333333	0.214285714285714	0.024	0.276699029126214
0.0112359550561798	0.020618556701031	0.237458193979933	0.16260162601626	0.0988274706867672	0.00621118012422361	0.00819672131147542	0.156351791530945	0.0393700787401575	0.0387931034482758	0.0276497695852534	0.00289855072463774
0.0116279069767442	0.00422832980972521	0.00462962962962965	0.0264900662251655	0.146110056925996	0.0993975903614459	0.0175438596491229	0.117021276595745	0.423076923076923	0.217514124293785	0.0550724637681159	0.0835443037974684
0	0.0277008310249308	0.140869565217391	0.0117994100294986	0.0266479663394109	0	0.00529100529100535	0.0188679245283019	0.016260162601626	0.028061224489796	0.0145530145530145	0
0.304347826086956	0.512562814070352	0.0750000000000001	0.634730538922156	0.632754342431762	0.179411764705882	0.2	0	0.747330960854093	0.423529411764706	0.501901140684411	0.772079772079772
0.285714285714286	0.103448275862069	0.223529411764706	0.529569892473118	0.436538461538462	0.536764705882353	0.179775280898876	0	0.693430656934307	0.271428571428571	0.45873786407767	0.591133004926108
0	0	0.0125944584382871	0.0594405594405595	0.0792452830188679	0.276595744680851	0.014354066985646	0	0	0	0	0.111675126903553
0	0.181818181818182	0.0289115646258503	0.0393120393120393	0.031936127744511	0.0103448275862069	0.0491803278688525	0.00375939849624063	0.00636942675159224	0.0139372822299653	0.00395256916996045	0.189497716894977
0.240963855421687	0.445255474452555	0.0123456790123457	0.0704225352112676	0.466876971608833	0.385474860335196	0.247422680412371	0	0.449838187702265	0.428571428571428	0.199475065616798	0.643051771117166
0	0.0814814814814815	0.00192307692307692	0	0	0	0	0	0	0	0	0
0.0947368421052632	0.176136363636364	0.00680272108843527	0.609819121447028	0.674747474747475	0.251824817518248	0.140350877192982	0.0384615384615385	0.756363636363636	0.268595041322314	0.270588235294118	0.540284360189573
0	0	0	0.0288184438040346	0.15547703180212	0.0305343511450381	0	0	0.0115740740740741	0.00366300366300376	0.00240963855421683	0.105
0	0.127118644067797	0.00183823529411775	0.0816326530612245	0.077338129496403	0.058252427184466	0.0232558139534883	0.033457249070632	0.00817995910020441	0.0122324159021406	0.00718390804597691	0.174496644295302
0.253164556962025	0.435606060606061	0.1	0.081570996978852	0.334146341463415	0.0395061728395062	0.0384615384615385	0.0390624999999999	0.551495016611296	0.481481481481482	0.128205128205128	0.618666666666667
0	0.0956175298804781	0	0	0.00297176820208023	0	0	0.011904761904762	0.0016778523489932	0.00398406374501992	0	0
0	0	0.120772946859903	0.0674157303370786	0.222039473684211	0.182072829131653	0	0.0360360360360361	0.0199004975124378	0.0528169014084507	0.0146818923327896	0.262872628726287
0	0.0031152647975079	0.126689189189189	0.121076233183857	0.122349102773246	0.0129310344827587	0.0128205128205128	0.134275618374558	0.0086580086580087	0.0171428571428572	0.146649810366625	0.25629290617849
0.191780821917808	0.0785714285714286	0	0.0583333333333333	0.2421875	0.230337078651685	0.0909090909090909	0.0538922155688623	0.594202898550725	0.314655172413793	0.387096774193548	0.531553398058252
0	0.0588235294117647	0.0466786355475763	0	0.0105820105820106	0	0	0	0.00175746924428821	0.00362318840579701	0.0125523012552301	0
0.0160427807486631	0.0055401662049861	0.466780238500852	0.0399999999999999	0.127472527472527	0.0384615384615385	0.0391061452513968	0.130434782608696	0.210374639769452	0.0286624203821656	0.322635135135135	0.092948717948718
0	0	0	0.0176991150442478	0.0429864253393666	0.479289940828402	0.0228571428571428	0.0915032679738562	0.0677506775067751	0	0.0551876379690949	0.0958549222797928
0.0508474576271187	0.0482456140350878	0.468809073724008	0.088235294117647	0.13926499032882	0.064139941690962	0.13963963963964	0.11214953271028	0.256594724220624	0.0427350427350428	0.42654028436019	0
0	0.338753387533875	0.00185185185185188	0.0129310344827587	0.0600522193211488	0.0162337662337663	0.0919540229885056	0.268707482993197	0.0440835266821347	0.0378548895899053	0.177469135802469	0.304123711340206
0.0499999999999999	0.147058823529412	0.625207296849088	0.0634920634920636	0.256470588235294	0.0229885057471264	0.0180722891566265	0.124567474048443	0.418092909535452	0.387096774193548	0.545296167247387	0.0784313725490197
0	0.15987460815047	0	0	0.00836820083682022	0.0353260869565217	0	0.0650887573964497	0.00180831826401451	0.00401606425702816	0.0337477797513321	0.00847457627118653
