# Supplementary material for: Ecological network analysis reveals cancer-dependent chaperone-client interaction structure and robustness
Source: Nat Commun. 2023 Oct 7;14:6277. doi: 10.1038/s41467-023-41906-2 (PMC10560210; doi:10.1038/s41467-023-41906-2)
Supplement: Supplementary file 4 — Source Data [file 41467_2023_41906_MOESM4_ESM.zip › Source Data/fig.2B chap_rn_and_log_exp.csv]

expression	fold	cancer	chap
0.9795674148241011	0.0706605222734255	BRCA	AFG3L2
1.2470175001066637	0.476618705035971	BRCA	CLPP
0.9732921235265868	0.120582120582121	BRCA	CLPX
1.0329648940605618	0.0467289719626168	BRCA	DNAJA3
0.9508584445490765	0.0559085133418043	BRCA	DNAJC19
0.7296078424292959	0.0654952076677316	BRCA	GRPEL2
0.8321313723511169	0.0675675675675676	BRCA	HSCB
1.8393619423723464	0.10031847133758	BRCA	HSPA9
1.9141000989619619	0.164978292329957	BRCA	HSPD1
1.631199127541576	0.236842105263158	BRCA	HSPE1
0.880147260307325	0.208869814020029	BRCA	HTRA2
1.2242448912763606	0.326699834162521	BRCA	LONP1
0.6528312455430364	0.153589315525876	BRCA	SPG7
1.1152918708669564	0.0642458100558659	BRCA	TRAP1
1.4349511863101623	0.136563876651982	BRCA	YME1L1
0.9779982737489978	0.0998463901689708	COAD	AFG3L2
1.485660211276904	0.491007194244604	COAD	CLPP
0.9751159510008935	0.295218295218295	COAD	CLPX
1.1681353813838888	0.316421895861148	COAD	DNAJA3
0.8317587899098431	0.326556543837357	COAD	DNAJC19
0.782618530673793	0.378594249201278	COAD	GRPEL2
0.7690272003330336	0.224662162162162	COAD	HSCB
1.8793196143264852	0.32484076433121	COAD	HSPA9
2.207999305553918	0.38205499276411	COAD	HSPD1
1.8247402173683367	0.375730994152047	COAD	HSPE1
0.9018100729645783	0.151645207439199	COAD	HTRA2
1.4065077567672726	0.30514096185738	COAD	LONP1
0.8160374250703574	0.140233722871452	COAD	SPG7
1.4107631093200832	0.332402234636872	COAD	TRAP1
1.335371842545268	0.350220264317181	COAD	YME1L1
1.0030047548026042	0.207373271889401	HNSC	AFG3L2
1.2455401042663305	0.694244604316547	HNSC	CLPP
0.9736100129497025	0.027027027027027	HNSC	CLPX
0.9427930779965604	0.280373831775701	HNSC	DNAJA3
0.7305195492049397	0.675984752223634	HNSC	DNAJC19
0.748943009078964	0.0143769968051118	HNSC	GRPEL2
0.7745632698197307	0.756756756756757	HNSC	HSCB
1.708613507691551	0.207006369426752	HNSC	HSPA9
1.8600134682395522	0.37192474674385	HNSC	HSPD1
1.576510729184168	0.70906432748538	HNSC	HSPE1
0.8774114587585851	0.470672389127325	HNSC	HTRA2
1.2328129363202804	0.373134328358209	HNSC	LONP1
0.6444096202256117	0.287145242070117	HNSC	SPG7
1.121579668249032	0.290502793296089	HNSC	TRAP1
1.3142296706172478	0.16079295154185	HNSC	YME1L1
1.0840384436150874	0.49615975422427	KIRC	AFG3L2
1.2688444951109532	0.404676258992806	KIRC	CLPP
0.8609968223412623	0.623700623700624	KIRC	CLPX
0.8884076633019307	0.38584779706275	KIRC	DNAJA3
0.8536530698528629	0.22490470139771301	KIRC	DNAJC19
0.783674621067625	0.0926517571884984	KIRC	GRPEL2
0.885658850188162	0.153716216216216	KIRC	HSCB
1.848609974147741	0.439490445859873	KIRC	HSPA9
1.8624763824245634	0.337192474674385	KIRC	HSPD1
1.480832804401824	0.421052631578947	KIRC	HSPE1
0.9218599744927313	0.0815450643776824	KIRC	HTRA2
1.2791562245308707	0.190713101160862	KIRC	LONP1
0.8181034254195589	0.265442404006678	KIRC	SPG7
1.1317483245736724	0.35195530726257	KIRC	TRAP1
1.3103828370083435	0.541850220264317	KIRC	YME1L1
1.0648068637699428	0.705069124423963	KIRP	AFG3L2
1.3164301777047098	0.64568345323741	KIRP	CLPP
0.9029580745769087	0.769230769230769	KIRP	CLPX
1.0761053967247651	0.556742323097463	KIRP	DNAJA3
0.8615028067556064	0.290978398983482	KIRP	DNAJC19
0.485569468657373	0.282747603833866	KIRP	GRPEL2
0.8549129770933092	0.515202702702703	KIRP	HSCB
1.781170537205267	0.614649681528662	KIRP	HSPA9
1.936295507916856	0.570188133140376	KIRP	HSPD1
1.7285184180813453	0.577485380116959	KIRP	HSPE1
0.9622102359810354	0.406294706723891	KIRP	HTRA2
1.430656040542806	0.514096185737977	KIRP	LONP1
0.9931293586261352	0.514190317195326	KIRP	SPG7
1.2854861738762602	0.596368715083799	KIRP	TRAP1
1.1680707664991654	0.634361233480176	KIRP	YME1L1
0.8643467711375783	0.276497695852535	LIHC	AFG3L2
1.2871311765376292	0.296762589928058	LIHC	CLPP
1.0269224146726934	0.338877338877339	LIHC	CLPX
0.9806386669406425	0.190921228304406	LIHC	DNAJA3
0.8843757767045546	0.0698856416772554	LIHC	DNAJC19
0.45562648899101416	0.412140575079872	LIHC	GRPEL2
0.9543671746672505	0.20777027027027	LIHC	HSCB
1.9066310347433415	0.0843949044585987	LIHC	HSPA9
2.0498261011857157	0.21273516642547	LIHC	HSPD1
1.8579083657854067	0.309941520467836	LIHC	HSPE1
0.7521512422641016	0.34620886981402	LIHC	HTRA2
1.3835653843968856	0.0646766169154229	LIHC	LONP1
0.64558981817498	0.0383973288814691	LIHC	SPG7
1.1351710458042499	0.149441340782123	LIHC	TRAP1
1.1244252534462316	0.524229074889868	LIHC	YME1L1
0.8774945936344313	0.043010752688172	LUAD	AFG3L2
1.1972235501230577	0.25	LUAD	CLPP
0.9129817837221279	0.0769230769230769	LUAD	CLPX
0.9401728009359737	0.0827770360480641	LUAD	DNAJA3
0.7785536528585784	0.0648030495552732	LUAD	DNAJC19
0.6013193404782998	0.0702875399361022	LUAD	GRPEL2
0.8599458794107827	0.199324324324324	LUAD	HSCB
1.6955018086321285	0.0859872611464968	LUAD	HSPA9
1.8555745134954666	0.308248914616498	LUAD	HSPD1
1.608520806704682	0.464912280701754	LUAD	HSPE1
0.8679817575074374	0.1931330472103	LUAD	HTRA2
1.2567320077336268	0.124378109452736	LUAD	LONP1
0.7694071042164468	0.165275459098498	LUAD	SPG7
1.0525464420102773	0.100558659217877	LUAD	TRAP1
1.3420695258405533	0.169603524229075	LUAD	YME1L1
1.0226909846483427	0.0952380952380952	LUSC	AFG3L2
1.279657820367592	0.192446043165468	LUSC	CLPP
0.9588926199011614	0.0395010395010395	LUSC	CLPX
0.9875536089449021	0.129506008010681	LUSC	DNAJA3
1.0186935474424772	0.329097839898348	LUSC	DNAJC19
0.7172401832364196	0.182108626198083	LUSC	GRPEL2
0.9271500660269278	0.111486486486486	LUSC	HSCB
1.7170925381961697	0.103503184713376	LUSC	HSPA9
1.9818476278638846	0.199710564399421	LUSC	HSPD1
1.746733434366997	0.387426900584795	LUSC	HSPE1
0.9276836880572041	0.0758226037195994	LUSC	HTRA2
1.307645165230151	0.087893864013267	LUSC	LONP1
0.7385854336376892	0.101836393989983	LUSC	SPG7
1.1480033523121125	0.134078212290503	LUSC	TRAP1
1.3261389351620665	0.0176211453744493	LUSC	YME1L1
0.9733424878778307	0.350230414746544	PRAD	AFG3L2
1.4158123415972885	0.723021582733813	PRAD	CLPP
0.9815979478683435	0.53014553014553	PRAD	CLPX
0.9475111762671262	0.240320427236315	PRAD	DNAJA3
1.001429325353389	0.302414231257942	PRAD	DNAJC19
0.5992966716651307	0.338658146964856	PRAD	GRPEL2
1.0132776739770037	0.577702702702703	PRAD	HSCB
1.7984252290740492	0.372611464968153	PRAD	HSPA9
1.9002861210358226	0.293777134587554	PRAD	HSPD1
1.6517234737798525	0.470760233918129	PRAD	HSPE1
0.8576647183588103	0.260371959942775	PRAD	HTRA2
1.3108326080053636	0.577114427860697	PRAD	LONP1
0.7785629680434368	0.202003338898164	PRAD	SPG7
1.0631349240993986	0.220670391061453	PRAD	TRAP1
1.3229810111756388	0.519823788546256	PRAD	YME1L1
0.9348987280276143	0.254992319508449	STAD	AFG3L2
1.2542354790218304	0.476618705035971	STAD	CLPP
0.9316297896959135	0.293139293139293	STAD	CLPX
0.8979195378566781	0.335113484646195	STAD	DNAJA3
0.829476737252342	0.241423125794155	STAD	DNAJC19
0.6261901442693946	0.222044728434505	STAD	GRPEL2
0.6831994860701219	0.1875	STAD	HSCB
1.6508094662568547	0.515923566878981	STAD	HSPA9
1.9158558746100787	0.554269175108538	STAD	HSPD1
1.6890205661598565	0.565789473684211	STAD	HSPE1
0.687670307940921	0.190271816881259	STAD	HTRA2
1.1354547307686584	0.285240464344942	STAD	LONP1
0.6332659114709418	0.0467445742904841	STAD	SPG7
1.096997481089791	0.407821229050279	STAD	TRAP1
1.2715174778639606	0.222466960352423	STAD	YME1L1
0.9088411210261621	0.572964669738863	THCA	AFG3L2
1.22689399740274	0.683453237410072	THCA	CLPP
0.9970151678248135	0.347193347193347	THCA	CLPX
0.86910130015184	0.451268357810414	THCA	DNAJA3
0.8343224716039022	0.678526048284625	THCA	DNAJC19
0.4597823128388101	0.365814696485623	THCA	GRPEL2
0.9096364456377306	0.596283783783784	THCA	HSCB
1.6569952231042764	0.426751592356688	THCA	HSPA9
1.5967457484456258	0.192474674384949	THCA	HSPD1
1.3641088991002144	0.488304093567251	THCA	HSPE1
0.8523628469044346	0.356223175965665	THCA	HTRA2
1.2897206281435256	0.237147595356551	THCA	LONP1
0.8714748734465465	0.736227045075125	THCA	SPG7
0.8318045221187425	0.18854748603352	THCA	TRAP1
1.2905148437960943	0.502202643171806	THCA	YME1L1
0.8643751670213392	0.517665130568356	UCEC	AFG3L2
1.4075720152799365	0.285971223021583	UCEC	CLPP
0.9009714498833639	0.650727650727651	UCEC	CLPX
0.9050630837693696	0.21762349799733	UCEC	DNAJA3
0.8616014837518385	0.269377382465057	UCEC	DNAJC19
0.6314288403282176	0.469648562300319	UCEC	GRPEL2
0.9974091642192747	0.106418918918919	UCEC	HSCB
1.703677689553614	0.525477707006369	UCEC	HSPA9
1.9055223085491018	0.479015918958032	UCEC	HSPD1
1.6767110678773878	0.326023391812865	UCEC	HSPE1
0.8851974212345101	0.184549356223176	UCEC	HTRA2
1.4759337383848534	0.255389718076285	UCEC	LONP1
0.8738555450794252	0.0834724540901502	UCEC	SPG7
1.161760737400118	0.187150837988827	UCEC	TRAP1
1.2434061748619525	0.680616740088106	UCEC	YME1L1
