# Supplementary material for: Ecological network analysis reveals cancer-dependent chaperone-client interaction structure and robustness
Source: Nat Commun. 2023 Oct 7;14:6277. doi: 10.1038/s41467-023-41906-2 (PMC10560210; doi:10.1038/s41467-023-41906-2)
Supplement: Supplementary file 4 — Source Data [file 41467_2023_41906_MOESM4_ESM.zip › Source Data/Tables.xlsx]

## Sheet: Table S1
	Cancer	n samples	total relevant corrs	n valid	percent of valid
KIRP	Kidney renal papillary cell carcinoma	288	5108	5108	1
LIHC	Liver hepatocellular carcinoma	371	3693	2148	0.581641
STAD	Stomach adenocarcinoma	375	5015	3083	0.614756
COAD	Colon adenocarcinoma	478	5665	2840	0.501324
PRAD	Prostate adenocarcinoma	498	6236	3661	0.587075
HNSC	Head and Neck squamous cell carcinoma	500	7466	3612	0.483793
LUSC	Lung squamous cell carcinoma	502	4641	1463	0.315234
THCA	Thyroid carcinoma	502	6945	4305	0.61987
LUAD	Lung adenocarcinoma	533	4577	1522	0.332532
KIRC	Kidney renal clear cell carcinoma	538	6242	3089	0.494873
UCEC	Uterine Corpus Endometrial Carcinoma	551	6461	3201	0.495434
BRCA	Breast invasive carcinoma	1102	6358	1411	0.221925

## Sheet: Table S2
	function	is_co_chap
DNAJA3	folding	TRUE
CLPX	protease	FALSE
AFG3L2	protease	FALSE
GRPEL2	folding	TRUE
HSPA9	folding	FALSE
HSPD1	folding	FALSE
YME1L1	protease	FALSE
TRAP1	folding	FALSE
CLPP	protease	TRUE
DNAJC19	folding	TRUE
HSCB	folding	TRUE
LONP1	protease	TRUE
HSPE1	folding	TRUE
HTRA2	protease	FALSE
SPG7	protease	FALSE

## Sheet: Table S3
The data to produce these correlations is in the file "fig.2B chap_rn_and_log_exp.csv"
chaperone	p-value	R value
AFG3L2	0.931234	0.027972
CLPP	0.753434	0.101576
CLPX	0.403833	-0.265734
DNAJA3	0.403833	-0.265734
DNAJC19	0.745609	-0.104895
GRPEL2	0.144586	-0.447552
HSCB	0.829024	-0.0699301
HSPA9	0.296904	-0.328671
HSPD1	0.527302	0.202797
HSPE1	0.255138	-0.356643
HTRA2	0.275567	-0.342657
LONP1	0.96559	0.013986
SPG7	0.130948	0.461538
TRAP1	0.378569	0.27972
YME1L1	0.00823977	-0.72028
