# Supplementary material for: Ecological network analysis reveals cancer-dependent chaperone-client interaction structure and robustness
Source: Nat Commun. 2023 Oct 7;14:6277. doi: 10.1038/s41467-023-41906-2 (PMC10560210; doi:10.1038/s41467-023-41906-2)
Supplement: Supplementary file 4 — Source Data [file 41467_2023_41906_MOESM4_ESM.zip › Source Data/fig.3A chap_jaccard_with_shuff.csv]

kind	value
obs	0.186666666666667
obs	0.198757763975155
obs	0.206405693950178
obs	0.151282051282051
obs	0.318181818181818
obs	0.258064516129032
obs	0.174311926605505
obs	0.188
obs	0.148367952522255
obs	0.16140350877193
obs	0.155882352941176
obs	0.299610894941634
obs	0.307901907356948
obs	0.322869955156951
obs	0.184331797235023
obs	0.194444444444444
obs	0.20627802690583
obs	0.292035398230089
obs	0.450549450549451
obs	0.225974025974026
obs	0.37984496124031
obs	0.260869565217391
obs	0.222748815165877
obs	0.196078431372549
obs	0.226666666666667
obs	0.226415094339623
obs	0.290780141843972
obs	0.271708683473389
obs	0.232198142414861
obs	0.246612466124661
obs	0.56872037914692
obs	0.158450704225352
obs	0.141868512110727
obs	0.121710526315789
obs	0.40495867768595
obs	0.345291479820628
obs	0.536723163841808
obs	0.429245283018868
obs	0.12853470437018
obs	0.119592875318066
obs	0.110837438423645
obs	0.387024608501119
obs	0.405940594059406
obs	0.469662921348315
obs	0.510548523206751
obs	0.215909090909091
obs	0.191919191919192
obs	0.166666666666667
obs	0.132132132132132
obs	0.134275618374558
obs	0.136498516320475
obs	0.322222222222222
obs	0.147410358565737
obs	0.141993957703927
obs	0.114186851211073
obs	0.132743362831858
obs	0.12406015037594
obs	0.164670658682635
obs	0.0990099009900991
obs	0.115819209039548
obs	0.377777777777778
obs	0.446685878962536
obs	0.461139896373057
obs	0.284164859002169
obs	0.476297968397291
obs	0.390697674418605
obs	0.268456375838926
obs	0.232558139534884
obs	0.226148409893993
obs	0.224096385542169
obs	0.248803827751196
obs	0.368200836820084
obs	0.333333333333333
obs	0.299180327868853
obs	0.251889168765743
obs	0.216748768472906
obs	0.282420749279539
obs	0.371052631578947
obs	0.307894736842105
obs	0.326612903225806
obs	0.288401253918495
obs	0.386627906976744
obs	0.300970873786408
obs	0.319209039548022
obs	0.47380410022779
obs	0.203030303030303
obs	0.483790523690773
obs	0.256410256410256
obs	0.278978388998035
obs	0.311688311688312
obs	0.411411411411411
obs	0.400709219858156
obs	0.314285714285714
obs	0.434977578475336
obs	0.137026239067055
obs	0.336363636363636
obs	0.475294117647059
obs	0.21405750798722
obs	0.33134328358209
obs	0.257627118644068
obs	0.34984520123839
obs	0.333333333333333
obs	0.27972027972028
obs	0.392592592592593
obs	0.215730337078652
obs	0.325327510917031
obs	0.228637413394919
obs	0.317880794701987
obs	0.382562277580071
obs	0.234192037470726
obs	0.461693548387097
obs	0.338289962825279
obs	0.289592760180995
obs	0.315789473684211
obs	0.274038461538462
obs	0.166666666666667
obs	0.291891891891892
obs	0.4625
obs	0.382059800664452
obs	0.46078431372549
obs	0.193103448275862
obs	0.387755102040816
obs	0.291666666666667
obs	0.3025
obs	0.153191489361702
obs	0.264150943396226
obs	0.382075471698113
obs	0.282442748091603
obs	0.37984496124031
obs	0.197215777262181
obs	0.472164948453608
obs	0.264305177111717
obs	0.321766561514196
obs	0.291417165668663
obs	0.367781155015198
obs	0.355231143552311
obs	0.427480916030534
obs	0.420118343195266
obs	0.409240924092409
obs	0.375
obs	0.362282878411911
obs	0.355191256830601
obs	0.384892086330935
obs	0.371534195933457
obs	0.276346604215457
obs	0.366876310272537
obs	0.317415730337079
obs	0.405867970660147
obs	0.426229508196721
obs	0.34965034965035
obs	0.480459770114943
obs	0.328089887640449
obs	0.616161616161616
obs	0.420955882352941
obs	0.563055062166963
obs	0.388446215139442
obs	0.512241054613936
obs	0.470588235294118
obs	0.537142857142857
obs	0.529824561403509
obs	0.513863216266174
obs	0.364161849710983
obs	0.573732718894009
obs	0.424501424501424
obs	0.446300715990453
obs	0.375621890547264
obs	0.513647642679901
obs	0.397515527950311
obs	0.555
obs	0.320413436692506
obs	0.455635491606715
obs	0.53995680345572294
obs	0.469933184855234
obs	0.58980044345898
obs	0.506743737957611
obs	0.609271523178808
obs	0.391891891891892
obs	0.432432432432432
obs	0.402941176470588
obs	0.459016393442623
obs	0.416075650118203
obs	0.467741935483871
obs	0.363636363636364
obs	0.575675675675676
obs	0.516587677725119
obs	0.577181208053691
obs	0.523364485981308
obs	0.416230366492147
obs	0.449382716049383
obs	0.51981351981352
obs	0.436450839328537
obs	0.452380952380952
obs	0.489495798319328
obs	0.611793611793612
obs	0.401028277634961
obs	0.489669421487603
obs	0.469879518072289
obs	0.406565656565657
obs	0.333333333333333
obs	0.269230769230769
obs	0.274111675126903
obs	0.21580547112462
obs	0.105769230769231
obs	0.290540540540541
obs	0.254098360655738
obs	0.392156862745098
obs	0.111111111111111
obs	0.146236559139785
obs	0.245614035087719
obs	0.27363184079602
obs	0.335164835164835
obs	0.198776758409786
obs	0.0808080808080808
obs	0.396946564885496
obs	0.330275229357798
obs	0.29746835443038
obs	0.191489361702128
obs	0.141304347826087
obs	0.276190476190476
obs	0.39662447257384
obs	0.333333333333333
obs	0.0833333333333334
obs	0.32843137254902
obs	0.28021978021978
obs	0.257510729613734
obs	0.11731843575419
obs	0.25357873210634
obs	0.168421052631579
obs	0.33048433048433
obs	0.0459770114942528
obs	0.441340782122905
obs	0.317365269461078
obs	0.266968325791855
obs	0.106508875739645
obs	0.226993865030675
obs	0.1875
obs	0.0608974358974359
obs	0.229607250755287
obs	0.17142857142857101
obs	0.288288288288288
obs	0.0599369085173502
obs	0.376838235294118
obs	0.147435897435897
obs	0.0892857142857143
obs	0.135135135135135
obs	0.0909090909090909
obs	0.159090909090909
obs	0.0288248337028826
obs	0.158730158730159
obs	0.538461538461539
obs	0.317365269461078
obs	0.19811320754717
obs	0.158798283261802
obs	0.26271186440678
obs	0.246575342465754
obs	0.289855072463768
obs	0.108167770419426
obs	0.275862068965517
obs	0.120300751879699
obs	0.198294243070363
obs	0.239130434782609
obs	0.0399113082039911
obs	0.181818181818182
obs	0.0984340044742729
obs	0.63030303030303
obs	0.524590163934426
obs	0.601307189542484
obs	0.529411764705882
obs	0.487889273356401
obs	0.453237410071942
obs	0.291666666666667
obs	0.626829268292683
obs	0.545189504373178
obs	0.641221374045801
obs	0.372168284789644
obs	0.47427293064877
obs	0.504531722054381
obs	0.519230769230769
obs	0.408360128617363
obs	0.410958904109589
obs	0.27946127946128
obs	0.558891454965358
obs	0.568513119533528
obs	0.573493975903614
obs	0.464406779661017
obs	0.451306413301663
obs	0.605603448275862
obs	0.405612244897959
obs	0.339285714285714
obs	0.25765306122449
obs	0.65546218487395
obs	0.472850678733032
obs	0.647311827956989
obs	0.247139588100686
obs	0.532808398950131
obs	0.529411764705882
obs	0.473684210526316
obs	0.257575757575758
obs	0.521844660194175
obs	0.49390243902439
obs	0.543367346938775
obs	0.333333333333333
obs	0.412398921832884
obs	0.368131868131868
obs	0.245989304812834
obs	0.657952069716776
obs	0.552238805970149
obs	0.687214611872146
obs	0.324808184143222
obs	0.558974358974359
obs	0.366834170854271
obs	0.406947890818859
obs	0.391585760517799
obs	0.422976501305483
obs	0.270588235294118
obs	0.397727272727273
obs	0.339108910891089
obs	0.437722419928826
obs	0.3515625
obs	0.31858407079646
obs	0.238442822384428
obs	0.300699300699301
obs	0.232911392405063
obs	0.254716981132076
obs	0.509049773755656
obs	0.793577981651376
obs	0.326241134751773
obs	0.507009345794392
obs	0.394736842105263
obs	0.317848410757946
obs	0.105691056910569
obs	0.0986547085201794
obs	0.0909090909090909
obs	0.0635294117647058
obs	0.1125
obs	0.328767123287671
obs	0.178571428571428
obs	0.0591133004926108
obs	0.1171875
obs	0.0448179271708683
obs	0.0939226519337016
obs	0.128787878787879
obs	0.223255813953488
obs	0.167857142857143
obs	0.0857142857142857
obs	0.186507936507937
obs	0.197132616487455
obs	0.094488188976378
obs	0.315363881401617
obs	0.123046875
obs	0.136363636363636
obs	0.256926952141058
obs	0.254
obs	0.256227758007117
obs	0.128630705394191
obs	0.145522388059701
obs	0.322033898305085
obs	0.273480662983425
obs	0.242630385487528
obs	0.260135135135135
obs	0.505330490405117
obs	0.234285714285714
obs	0.132258064516129
obs	0.159159159159159
obs	0.254010695187166
obs	0.330049261083744
obs	0.415349887133183
obs	0.280453257790368
obs	0.26410835214447
obs	0.0837104072398189
obs	0.12719298245614
obs	0.292207792207792
obs	0.307240704500979
obs	0.531440162271805
obs	0.327231121281464
obs	0.0962566844919786
obs	0.0859728506787331
obs	0.30241935483871
obs	0.204892966360856
obs	0.259162303664921
obs	0.330434782608696
obs	0.251968503937008
obs	0.095022624434389
obs	0.167910447761194
obs	0.0610079575596817
obs	0.113861386138614
obs	0.108
obs	0.191780821917808
obs	0.10969387755102
obs	0.130434782608696
obs	0.256559766763848
obs	0.285359801488834
obs	0.324324324324324
obs	0.242616033755274
obs	0.318471337579618
obs	0.308093994778068
obs	0.448669201520913
obs	0.420875420875421
obs	0.339055793991416
obs	0.230582524271845
obs	0.156862745098039
obs	0.295238095238095
obs	0.146788990825688
obs	0.522346368715084
obs	0.299295774647887
obs	0.307692307692308
obs	0.387351778656126
obs	0.323624595469256
obs	0.328888888888889
obs	0.238095238095238
obs	0.161458333333333
obs	0.341968911917098
obs	0.185
obs	0.374677002583979
obs	0.363984674329502
obs	0.248091603053435
obs	0.444444444444444
obs	0.302681992337165
obs	0.244186046511628
obs	0.1
obs	0.214574898785425
obs	0.125506072874494
obs	0.454314720812183
obs	0.214067278287462
obs	0.255972696245734
obs	0.242622950819672
obs	0.203966005665722
obs	0.193798449612403
obs	0.25
obs	0.150684931506849
obs	0.275482093663912
obs	0.195833333333333
obs	0.303030303030303
obs	0.293269230769231
obs	0.0838509316770186
obs	0.0845070422535211
obs	0.0583090379008746
obs	0.334685598377282
obs	0.196029776674938
obs	0.31304347826087
obs	0.264305177111717
obs	0.239130434782609
obs	0.194805194805195
obs	0.0932203389830509
obs	0.104712041884817
obs	0.197368421052632
obs	0.184049079754601
obs	0.347368421052632
obs	0.175
obs	0.228855721393035
obs	0.165775401069519
obs	0.198952879581152
obs	0.0867208672086721
obs	0.171875
obs	0.076923076923077
obs	0.125
obs	0.229314420803783
obs	0.302387267904509
obs	0.331564986737401
obs	0.211538461538461
obs	0.309236947791165
obs	0.314159292035398
obs	0.122529644268775
obs	0.144144144144144
obs	0.0567375886524824
obs	0.0774487471526196
obs	0.125
obs	0.340909090909091
obs	0.256637168141593
obs	0.133333333333333
obs	0.134228187919463
obs	0.0523255813953488
obs	0.139240506329114
obs	0.173684210526316
obs	0.101123595505618
obs	0.166666666666667
obs	0.0615384615384614
obs	0.2109375
obs	0.210144927536232
obs	0.11864406779661
obs	0.348600508905852
obs	0.0780346820809248
obs	0.188498402555911
obs	0.197916666666667
obs	0.272545090180361
obs	0.211538461538461
obs	0.191489361702128
obs	0.327510917030568
obs	0.307142857142857
obs	0.336898395721925
obs	0.195121951219512
obs	0.217081850533808
obs	0.438559322033898
obs	0.233676975945017
obs	0.0693069306930693
obs	0.12258064516129
obs	0.238670694864048
obs	0.242009132420091
obs	0.220820189274448
obs	0.245161290322581
obs	0.210884353741497
obs	0.0871459694989106
obs	0.159645232815965
obs	0.247334754797441
obs	0.34392523364486
obs	0.22707423580786
obs	0.252232142857143
obs	0.11875
obs	0.153409090909091
obs	0.299019607843137
obs	0.205438066465257
obs	0.228426395939086
obs	0.309782608695652
obs	0.3125
obs	0.116504854368932
obs	0.205298013245033
obs	0.0615384615384614
obs	0.163841807909605
obs	0.215311004784689
obs	0.276315789473684
obs	0.132352941176471
obs	0.256830601092896
obs	0.304347826086956
obs	0.302222222222222
obs	0.315315315315315
obs	0.216524216524216
obs	0.310769230769231
obs	0.29951690821256
obs	0.31547619047619
obs	0.5
obs	0.222222222222222
obs	0.202749140893471
obs	0.214574898785425
obs	0.418367346938776
obs	0.076923076923077
obs	0.257383966244726
obs	0.393162393162393
obs	0.25
obs	0.192926045016077
obs	0.274725274725275
obs	0.401384083044983
obs	0.375384615384615
obs	0.36426116838488
obs	0.275675675675676
obs	0.0308641975308642
obs	0.415770609318996
obs	0.293532338308458
obs	0.377224199288256
obs	0.413897280966767
obs	0.24124513618677
obs	0.227891156462585
obs	0.234126984126984
obs	0.339285714285714
obs	0.0945945945945946
obs	0.282157676348548
obs	0.37007874015748
obs	0.280851063829787
obs	0.212698412698413
obs	0.673981191222571
obs	0.411078717201166
obs	0.214285714285714
obs	0.0119521912350598
obs	0.633898305084746
obs	0.275735294117647
obs	0.628865979381443
obs	0.581196581196581
obs	0.485875706214689
obs	0.233108108108108
obs	0.0136986301369862
obs	0.627329192546584
obs	0.27124183006536
obs	0.659163987138264
obs	0.587765957446809
obs	0.24505928853755
obs	0.0165289256198347
obs	0.476635514018692
obs	0.284090909090909
obs	0.488817891373802
obs	0.462566844919786
obs	0.0759493670886077
obs	0.267206477732793
obs	0.471074380165289
obs	0.255144032921811
obs	0.229299363057325
obs	0.0209205020920503
obs	0.0792079207920792
obs	0.0172413793103449
obs	0.0160256410256411
obs	0.311284046692607
obs	0.669064748201439
obs	0.584302325581395
obs	0.310756972111554
obs	0.269349845201239
obs	0.521246458923513
obs	0.25
obs	0.109375
obs	0.193333333333333
obs	0.144385026737968
obs	0.220994475138122
obs	0.217948717948718
obs	0.0694444444444444
obs	0.208494208494209
obs	0.251572327044025
obs	0.25
obs	0.177777777777778
obs	0.0544217687074831
obs	0.36
obs	0.312820512820513
obs	0.265560165975104
obs	0.169934640522876
obs	0.0805369127516778
obs	0.397887323943662
obs	0.473958333333333
obs	0.282157676348548
obs	0.4
obs	0.0398671096345514
obs	0.032345013477089
obs	0.0476190476190477
obs	0.19047619047619
obs	0.0666666666666667
obs	0.0509803921568627
obs	0.0694444444444444
obs	0.0650887573964497
obs	0.0382165605095541
obs	0.670822942643392
obs	0.361764705882353
obs	0.104918032786885
obs	0.0323624595469256
obs	0.599423631123919
obs	0.365325077399381
obs	0.406626506024096
obs	0.588082901554404
obs	0.349367088607595
obs	0.0970350404312668
obs	0.0345744680851063
obs	0.547029702970297
obs	0.287153652392947
obs	0.373401534526854
obs	0.626190476190476
obs	0.149425287356322
obs	0.0581395348837209
obs	0.322784810126582
obs	0.225806451612903
obs	0.259541984732824
obs	0.318559556786704
obs	0.166666666666667
obs	0.123076923076923
obs	0.202702702702703
obs	0.139664804469274
obs	0.111111111111111
obs	0.0262172284644195
obs	0.0596026490066225
obs	0.0276243093922651
obs	0.0407523510971786
obs	0.434782608695652
obs	0.465277777777778
obs	0.627507163323782
obs	0.31063829787234
obs	0.396923076923077
obs	0.375358166189112
obs	0.11
obs	0.183006535947712
obs	0.091715976331361
obs	0.0767590618336886
obs	0.177083333333333
obs	0.213114754098361
obs	0.186813186813187
obs	0.161016949152542
obs	0.171270718232044
obs	0.0968586387434556
obs	0.126470588235294
obs	0.0928961748633881
obs	0.131195335276968
obs	0.103157894736842
obs	0.13953488372093
obs	0.107142857142857
obs	0.0948275862068965
obs	0.153543307086614
obs	0.155
obs	0.106060606060606
obs	0.116666666666667
obs	0.221333333333333
obs	0.19758064516129
obs	0.280487804878049
obs	0.108843537414966
obs	0.238993710691824
obs	0.32
obs	0.291845493562232
obs	0.242053789731051
obs	0.262032085561497
obs	0.609053497942387
obs	0.327176781002638
obs	0.0701219512195123
obs	0.10632183908046
obs	0.420103092783505
obs	0.250639386189258
obs	0.560538116591928
obs	0.386554621848739
obs	0.306748466257669
obs	0.0495689655172413
obs	0.0854166666666667
obs	0.382293762575453
obs	0.245019920318725
obs	0.566854990583804
obs	0.455210237659963
obs	0.124324324324324
obs	0.141509433962264
obs	0.5
obs	0.267399267399267
obs	0.326139088729017
obs	0.332474226804124
obs	0.232876712328767
obs	0.12280701754386
obs	0.127906976744186
obs	0.0664893617021277
obs	0.0766961651917405
obs	0.146245059288538
obs	0.206349206349206
obs	0.112531969309463
obs	0.123943661971831
obs	0.322147651006711
obs	0.424170616113744
obs	0.423173803526448
obs	0.27122641509434
obs	0.29639175257732
obs	0.392156862745098
obs	0.253731343283582
obs	0.230569948186528
obs	0.0913978494623656
obs	0.131578947368421
obs	0.131195335276968
obs	0.294930875576037
obs	0.0756756756756757
obs	0.271317829457364
obs	0.316037735849057
obs	0.325503355704698
obs	0.108870967741936
obs	0.208333333333333
obs	0.0939597315436242
obs	0.150442477876106
obs	0.118971061093248
obs	0.316939890710382
obs	0.143884892086331
obs	0.205020920502092
obs	0.350282485875706
obs	0.203389830508475
obs	0.205128205128205
obs	0.0812324929971988
obs	0.293248945147679
obs	0.300683371298405
obs	0.240641711229947
obs	0.147147147147147
obs	0.249388753056235
obs	0.225464190981432
obs	0.319634703196347
obs	0.177377892030848
obs	0.110749185667752
obs	0.0952380952380953
obs	0.0786516853932584
obs	0.0476190476190477
obs	0.0669642857142857
obs	0.104651162790698
obs	0.120879120879121
obs	0.141104294478528
obs	0.258373205741627
obs	0.18361581920904
obs	0.123333333333333
obs	0.185750636132316
obs	0.155124653739612
obs	0.203160270880361
obs	0.197101449275362
obs	0.170807453416149
obs	0.134615384615385
obs	0.218390804597701
obs	0.164596273291925
obs	0.218362282878412
obs	0.228476821192053
obs	0.228758169934641
obs	0.233463035019455
obs	0.235023041474654
obs	0.196261682242991
obs	0.257142857142857
obs	0.0633484162895928
obs	0.100591715976331
obs	0.0824372759856631
obs	0.174193548387097
obs	0.211538461538461
obs	0.260233918128655
obs	0.21011673151751
obs	0.208860759493671
obs	0.212962962962963
obs	0.141993957703927
obs	0.0866425992779783
obs	0.0746268656716418
obs	0.157068062827225
obs	0.132780082987552
obs	0.0760869565217391
obs	0.144578313253012
obs	0.0821428571428572
obs	0.128
obs	0.158415841584158
obs	0.0823970037453183
obs	0.0756302521008403
obs	0.278768233387358
obs	0.250720461095101
obs	0.384615384615385
obs	0.0612244897959184
obs	0.149253731343283
obs	0.246376811594203
obs	0.2375
obs	0.314705882352941
obs	0.257551669316375
obs	0.470219435736677
obs	0.230902777777778
obs	0.312068965517241
obs	0.073126142595978
obs	0.0917602996254682
obs	0.397526501766785
obs	0.332179930795848
obs	0.284697508896797
obs	0.536023054755043
obs	0.282758620689655
obs	0.404844290657439
obs	0.104761904761905
obs	0.1875
obs	0.184782608695652
obs	0.276923076923077
obs	0.283216783216783
obs	0.269642857142857
obs	0.275409836065574
obs	0.0881226053639846
obs	0.186440677966102
obs	0.251282051282051
obs	0.377581120943953
obs	0.387417218543046
obs	0.345679012345679
obs	0.382445141065831
obs	0.104166666666667
obs	0.0680272108843537
obs	0.0539568345323741
obs	0.0606060606060607
obs	0.0670289855072463
obs	0.0809716599190284
obs	0.135531135531136
obs	0.115830115830116
obs	0.181372549019608
obs	0.0753676470588235
obs	0.153508771929825
obs	0.271099744245524
obs	0.257703081232493
obs	0.281098546042003
obs	0.217054263565892
obs	0.441077441077441
obs	0.408759124087591
obs	0.264044943820225
obs	0.311594202898551
obs	0.344481605351171
obs	0.262267343485618
obs	0.158333333333333
obs	0.0204081632653061
obs	0.0531914893617021
obs	0.178378378378378
obs	0.0952380952380953
obs	0.287878787878788
obs	0.107142857142857
obs	0.171296296296296
obs	0.216216216216216
obs	0.08
obs	0.139455782312925
obs	0.0123456790123457
obs	0.088560885608856
obs	0.348534201954397
obs	0.272493573264781
obs	0.16597510373444
obs	0.185810810810811
obs	0.385802469135803
obs	0.372262773722628
obs	0.262872628726287
obs	0.580357142857143
obs	0.0151515151515151
obs	0.0163934426229508
obs	0.00754716981132075
obs	0
obs	0.025
obs	0.00454545454545452
obs	0.0136986301369862
obs	0.00421940928270037
obs	0.01
obs	0.0930232558139535
obs	0.0821917808219179
obs	0.0851063829787234
obs	0.036144578313253
obs	0.0843373493975904
obs	0.0944444444444444
obs	0.134387351778656
obs	0.0797546012269938
obs	0.26453488372093
obs	0.133333333333333
obs	0.106463878326996
obs	0.31864406779661
obs	0.274193548387097
obs	0.180232558139535
obs	0.37719298245614
obs	0.114391143911439
obs	0.127272727272727
obs	0.277173913043478
obs	0.221538461538462
obs	0.184914841849148
obs	0.295774647887324
obs	0.17910447761194
obs	0.185185185185185
obs	0.236486486486487
obs	0.105263157894737
obs	0.141891891891892
obs	0.156028368794326
obs	0.15
obs	0.082018927444795
obs	0.175792507204611
obs	0.37109375
obs	0.26
obs	0.445714285714286
obs	0.187096774193548
obs	0.332307692307692
obs	0.281862745098039
obs	0.101910828025478
obs	0.0820399113082041
obs	0.15929203539823
obs	0.109324758842444
obs	0.172661870503597
obs	0.224806201550388
obs	0.232558139534884
obs	0.100864553314121
obs	0.126865671641791
obs	0.107042253521127
obs	0.0957446808510639
obs	0.178498985801217
obs	0.0926829268292683
obs	0.143603133159269
obs	0.108225108225108
obs	0.172897196261682
obs	0.137142857142857
obs	0.150121065375303
obs	0.264248704663212
obs	0.171084337349398
obs	0.159763313609467
obs	0.174291938997821
obs	0.467836257309942
obs	0.257709251101322
obs	0.233115468409586
obs	0.134657836644592
obs	0.545988258317025
obs	0.223194748358862
obs	0.552325581395349
obs	0.138084632516704
obs	0.249211356466877
obs	0.304878048780488
obs	0.298136645962733
obs	0.207692307692308
obs	0.244252873563218
obs	0.286624203821656
obs	0.240223463687151
obs	0.241935483870968
obs	0.341692789968652
obs	0.293577981651376
obs	0.159375
obs	0.551558752997602
obs	0.256797583081571
obs	0.597087378640777
obs	0.183279742765273
obs	0.409356725146199
obs	0.211538461538461
obs	0.34393063583815
obs	0.271739130434783
obs	0.325905292479109
obs	0.248322147651007
obs	0.304964539007092
obs	0.303116147308782
obs	0.301136363636364
obs	0.297520661157025
obs	0.231292517006803
obs	0.142857142857143
obs	0.220689655172414
obs	0.147945205479452
obs	0.141592920353982
obs	0.258333333333333
obs	0.686893203883495
obs	0.170520231213873
obs	0.274725274725275
obs	0.298507462686567
obs	0.178470254957507
shuff	0.059523809523809534
shuff	0.07222222222222219
shuff	0.04629629629629628
shuff	0.0715990453460621
shuff	0.008695652173913104
shuff	0.0636363636363636
shuff	0.04065040650406504
shuff	0.07999999999999996
shuff	0.07799442896935926
shuff	0.04088050314465408
shuff	0.039682539682539764
shuff	0.10596026490066224
shuff	0.12149532710280364
shuff	0.1568627450980392
shuff	0.048979591836734615
shuff	0.0705394190871369
shuff	0.06324110671936767
shuff	0.16800000000000004
shuff	0.18918918918918914
shuff	0.1456310679611651
shuff	0.17621145374449343
shuff	0.09139784946236562
shuff	0.1049250535331906
shuff	0.022346368715083775
shuff	0.05142857142857138
shuff	0.054054054054053946
shuff	0.0930930930930931
shuff	0.13216957605985036
shuff	0.0934065934065933
shuff	0.09263657957244653
shuff	0.23048327137546465
shuff	0.047770700636942665
shuff	0.037735849056603765
shuff	0.08253968253968258
shuff	0.1460674157303371
shuff	0.18811881188118806
shuff	0.20620842572062092
shuff	0.23673469387755097
shuff	0.0759803921568627
shuff	0.05515587529976018
shuff	0.07637231503579955
shuff	0.17870722433460073
shuff	0.2305025996533795
shuff	0.17837837837837833
shuff	0.26501766784452296
shuff	0.03883495145631066
shuff	0.05357142857142849
shuff	0.05514705882352944
shuff	0.05013927576601673
shuff	0.07357859531772581
shuff	0.063888888888889
shuff	0.053097345132743334
shuff	0.07462686567164178
shuff	0.07999999999999996
shuff	0.05573770491803276
shuff	0.05494505494505497
shuff	0.07942238267148016
shuff	0.09887005649717517
shuff	0.06730769230769229
shuff	0.07923497267759572
shuff	0.20779220779220775
shuff	0.1461187214611872
shuff	0.189873417721519
shuff	0.16765285996055224
shuff	0.23863636363636376
shuff	0.19123505976095623
shuff	0.07692307692307698
shuff	0.1141141141141141
shuff	0.08437499999999987
shuff	0.0854700854700855
shuff	0.08298755186721984
shuff	0.13937282229965153
shuff	0.11013215859030834
shuff	0.14855072463768115
shuff	0.11434977578475336
shuff	0.10762331838565009
shuff	0.09068627450980393
shuff	0.1577777777777778
shuff	0.16121495327102808
shuff	0.1687388987566607
shuff	0.09599999999999997
shuff	0.20759493670886076
shuff	0.15186246418338112
shuff	0.13075060532687655
shuff	0.25875486381322965
shuff	0.09668508287292821
shuff	0.19477911646586343
shuff	0.13689095127610207
shuff	0.1583629893238433
shuff	0.12222222222222223
shuff	0.189873417721519
shuff	0.15835777126099704
shuff	0.12745098039215685
shuff	0.22605363984674332
shuff	0.11747851002865328
shuff	0.17600000000000005
shuff	0.1988527724665391
shuff	0.12094395280235992
shuff	0.14652956298200503
shuff	0.13109756097560976
shuff	0.12082262210796912
shuff	0.17333333333333334
shuff	0.11585365853658536
shuff	0.21030042918454928
shuff	0.13655462184873957
shuff	0.16061185468451245
shuff	0.1223628691983123
shuff	0.14367816091954022
shuff	0.2552504038772213
shuff	0.09791666666666676
shuff	0.25432525951557083
shuff	0.11111111111111105
shuff	0.0674157303370786
shuff	0.1146496815286624
shuff	0.1804008908685969
shuff	0.10671936758893275
shuff	0.1462829736211032
shuff	0.18983050847457628
shuff	0.1428571428571429
shuff	0.2365145228215768
shuff	0.09493670886075956
shuff	0.1724137931034483
shuff	0.11074918566775249
shuff	0.15265486725663724
shuff	0.08399999999999996
shuff	0.14950980392156854
shuff	0.1696606786427145
shuff	0.12
shuff	0.15584415584415579
shuff	0.11447084233261351
shuff	0.302919708029197
shuff	0.11270983213429264
shuff	0.13858695652173914
shuff	0.17422867513611628
shuff	0.1335012594458438
shuff	0.11623246492985972
shuff	0.12312312312312312
shuff	0.19402985074626866
shuff	0.18282548476454297
shuff	0.18337408312958436
shuff	0.15336134453781514
shuff	0.13242009132420096
shuff	0.10632183908045978
shuff	0.24080267558528423
shuff	0.162046908315565
shuff	0.17477477477477477
shuff	0.16377171215880892
shuff	0.21564482029598298
shuff	0.18906605922551256
shuff	0.17444219066937117
shuff	0.2456479690522244
shuff	0.17261904761904756
shuff	0.17936117936117935
shuff	0.2368
shuff	0.24822695035460995
shuff	0.21217391304347832
shuff	0.30781758957654715
shuff	0.3204225352112676
shuff	0.29326923076923084
shuff	0.345679012345679
shuff	0.26
shuff	0.21440823327615777
shuff	0.2350813743218806
shuff	0.1389521640091116
shuff	0.1952662721893491
shuff	0.16913319238900626
shuff	0.19140625
shuff	0.2053571428571429
shuff	0.1892925430210325
shuff	0.17741935483870974
shuff	0.18093385214007773
shuff	0.24650349650349657
shuff	0.2043795620437956
shuff	0.2362068965517241
shuff	0.2653721682847896
shuff	0.26124567474048443
shuff	0.2093933463796478
shuff	0.1648351648351648
shuff	0.16058394160583955
shuff	0.16086956521739126
shuff	0.19322709163346619
shuff	0.1518987341772151
shuff	0.16310160427807485
shuff	0.2673913043478261
shuff	0.24031007751937983
shuff	0.31775700934579443
shuff	0.21415270018621968
shuff	0.15598290598290598
shuff	0.2410147991543341
shuff	0.2684824902723736
shuff	0.20281124497991965
shuff	0.16746411483253587
shuff	0.2615658362989324
shuff	0.19489981785063748
shuff	0.19256017505470457
shuff	0.21585160202360876
shuff	0.25773195876288657
shuff	0.1532091097308489
shuff	0.06024096385542166
shuff	0.07317073170731714
shuff	0.05907172995780596
shuff	0.06951871657754016
shuff	0.00877192982456143
shuff	0.09142857142857141
shuff	0.07746478873239449
shuff	0.07035175879396982
shuff	0.03448275862068961
shuff	0.11041666666666672
shuff	0.03649635036496357
shuff	0.10822510822510822
shuff	0.04741379310344829
shuff	0.07397260273972606
shuff	0.009433962264150941
shuff	0.06395348837209303
shuff	0.043165467625899234
shuff	0.06770833333333326
shuff	0.03703703703703698
shuff	0.09147609147609159
shuff	0.08064516129032262
shuff	0.0816993464052288
shuff	0.13744075829383884
shuff	0.005154639175257714
shuff	0.10612244897959178
shuff	0.07373271889400912
shuff	0.09737827715355807
shuff	0.06951871657754016
shuff	0.15442561205273064
shuff	0.047169811320754707
shuff	0.14742014742014742
shuff	0.02824858757062143
shuff	0.06611570247933884
shuff	0.04761904761904767
shuff	0.0852713178294574
shuff	0.027472527472527486
shuff	0.1428571428571429
shuff	0.08854166666666663
shuff	0.024767801857585203
shuff	0.08823529411764697
shuff	0.05428571428571438
shuff	0.08883248730964466
shuff	0.03703703703703698
shuff	0.18888888888888888
shuff	0.05604719764011801
shuff	0.01666666666666672
shuff	0.012048192771084376
shuff	0.021276595744680882
shuff	0
shuff	0.01978021978021982
shuff	0.028169014084507005
shuff	0.045751633986928164
shuff	0.0945273631840795
shuff	0.04958677685950419
shuff	0.10204081632653073
shuff	0.04929577464788726
shuff	0.07058823529411762
shuff	0.02298850574712641
shuff	0.07036247334754797
shuff	0.047169811320754707
shuff	0.013605442176870763
shuff	0.10196078431372557
shuff	0.06211180124223603
shuff	0.033039647577092435
shuff	0.02631578947368418
shuff	0.046908315565031944
shuff	0.1902654867256638
shuff	0.24
shuff	0.13953488372093026
shuff	0.19083969465648853
shuff	0.14666666666666672
shuff	0.18128654970760238
shuff	0.1238670694864048
shuff	0.26806083650190116
shuff	0.21281464530892447
shuff	0.21698113207547165
shuff	0.12765957446808507
shuff	0.2722007722007722
shuff	0.15011547344110854
shuff	0.19470699432892247
shuff	0.12020460358056273
shuff	0.16384180790960456
shuff	0.11111111111111105
shuff	0.22282608695652173
shuff	0.21444695259593682
shuff	0.19378427787934194
shuff	0.1707317073170732
shuff	0.15065913370998119
shuff	0.23344370860927155
shuff	0.1431535269709543
shuff	0.1771300448430494
shuff	0.15456674473067922
shuff	0.26688102893890675
shuff	0.25918762088974856
shuff	0.23948220064724912
shuff	0.1425576519916143
shuff	0.19672131147540983
shuff	0.08938547486033521
shuff	0.08656716417910448
shuff	0.07096774193548394
shuff	0.18301886792452837
shuff	0.16945107398568027
shuff	0.17704280155642027
shuff	0.12609970674486803
shuff	0.14161220043572986
shuff	0.13439635535307515
shuff	0.11750599520383698
shuff	0.24143556280587275
shuff	0.21400778210116722
shuff	0.2504230118443317
shuff	0.15883668903803128
shuff	0.1135531135531136
shuff	0.08366533864541836
shuff	0.17148760330578505
shuff	0.14058355437665782
shuff	0.12836438923395443
shuff	0.15302491103202853
shuff	0.08370044052863435
shuff	0.13417190775681342
shuff	0.16763005780346818
shuff	0.1507760532150776
shuff	0.09558823529411764
shuff	0.12114537444933926
shuff	0.1306990881458967
shuff	0.10681818181818181
shuff	0.11764705882352944
shuff	0.23518518518518516
shuff	0.2777777777777778
shuff	0.16632016632016633
shuff	0.21240601503759404
shuff	0.18105849582172706
shuff	0.13473684210526315
shuff	0.034220532319391594
shuff	0.025104602510460206
shuff	0.03846153846153855
shuff	0.04147465437788023
shuff	0.04705882352941171
shuff	0.03191489361702127
shuff	0.04761904761904767
shuff	0.04878048780487798
shuff	0.04379562043795626
shuff	0.056657223796033884
shuff	0.042105263157894646
shuff	0.18882978723404265
shuff	0.13362068965517238
shuff	0.17204301075268813
shuff	0.11764705882352944
shuff	0.09124087591240881
shuff	0.09508196721311479
shuff	0.15833333333333321
shuff	0.1931540342298288
shuff	0.173469387755102
shuff	0.1428571428571429
shuff	0.12895927601809953
shuff	0.16326530612244894
shuff	0.14983713355048855
shuff	0.05426356589147274
shuff	0.10830324909747291
shuff	0.10795454545454541
shuff	0.2131578947368421
shuff	0.1610169491525424
shuff	0.12349397590361444
shuff	0.2299651567944252
shuff	0.11917098445595853
shuff	0.03539823008849552
shuff	0.08732394366197183
shuff	0.10874704491725762
shuff	0.15138592750533042
shuff	0.1807909604519774
shuff	0.13000000000000012
shuff	0.13131313131313127
shuff	0.05274725274725267
shuff	0.09361702127659577
shuff	0.1264150943396226
shuff	0.2145454545454546
shuff	0.217741935483871
shuff	0.1576846307385229
shuff	0.05670103092783496
shuff	0.08108108108108114
shuff	0.08754208754208748
shuff	0.15542521994134895
shuff	0.12121212121212122
shuff	0.13333333333333341
shuff	0.05298013245033106
shuff	0.05676855895196509
shuff	0.09440559440559437
shuff	0.05820105820105825
shuff	0.061320754716981174
shuff	0.08203125000000011
shuff	0.09090909090909094
shuff	0.08478802992518697
shuff	0.06557377049180324
shuff	0.14933333333333332
shuff	0.14348785871964675
shuff	0.11726384364820841
shuff	0.18036072144288573
shuff	0.1596638655462186
shuff	0.13348416289592757
shuff	0.1238938053097346
shuff	0.1689750692520775
shuff	0.09090909090909094
shuff	0.1393258426966293
shuff	0.03964757709251099
shuff	0.09236947791164662
shuff	0.06837606837606836
shuff	0.17204301075268813
shuff	0.0982142857142857
shuff	0.0658307210031348
shuff	0.11428571428571421
shuff	0.15536723163841815
shuff	0.071684587813620193
shuff	0.18181818181818188
shuff	0.03240740740740744
shuff	0.08368200836820083
shuff	0.07239819004524883
shuff	0.19819819819819817
shuff	0.13738019169329074
shuff	0.08278145695364236
shuff	0.12292358803986714
shuff	0.08974358974358976
shuff	0.15053763440860213
shuff	0.04761904761904767
shuff	0.1070110701107011
shuff	0.07335907335907343
shuff	0.1887966804979252
shuff	0.16422287390029322
shuff	0.10843373493975905
shuff	0.12130177514792895
shuff	0.09254498714652959
shuff	0.026666666666666727
shuff	0.04972375690607733
shuff	0.05660377358490554
shuff	0.11298076923076916
shuff	0.08712121212121215
shuff	0.05306122448979589
shuff	0.08032128514056225
shuff	0.04179104477611939
shuff	0.04619565217391308
shuff	0.0676470588235294
shuff	0.1834532374100719
shuff	0.13145539906103276
shuff	0.12686567164179108
shuff	0.1717171717171717
shuff	0.017857142857142794
shuff	0.022222222222222254
shuff	0.040322580645161255
shuff	0.06030150753768848
shuff	0.06432748538011701
shuff	0.037634408602150504
shuff	0.0847457627118644
shuff	0.07908163265306123
shuff	0.09292035398230092
shuff	0.07920792079207917
shuff	0.06511627906976747
shuff	0.05249343832021003
shuff	0.0714285714285714
shuff	0.04255319148936165
shuff	0.04020100502512569
shuff	0.1981566820276498
shuff	0.12614678899082565
shuff	0.17840375586854462
shuff	0.07876712328767133
shuff	0.12802768166089962
shuff	0.09594095940959402
shuff	0.044117647058823595
shuff	0.053941908713692976
shuff	0.053003533568904526
shuff	0.05111111111111111
shuff	0.0625
shuff	0.06306306306306297
shuff	0.03649635036496357
shuff	0.05699481865284961
shuff	0.04643962848297212
shuff	0.034285714285714364
shuff	0.03448275862068961
shuff	0.14358974358974363
shuff	0.15023474178403762
shuff	0.1728395061728395
shuff	0.10223642172523961
shuff	0.08013937282229966
shuff	0.09868421052631582
shuff	0.11864406779661019
shuff	0.20181405895691606
shuff	0.09705882352941175
shuff	0.09090909090909094
shuff	0.13022113022113024
shuff	0.15245009074410165
shuff	0.0862068965517242
shuff	0.07279693486590033
shuff	0.12592592592592589
shuff	0.12269938650306744
shuff	0.14155251141552516
shuff	0.08544303797468356
shuff	0.08571428571428574
shuff	0.1891418563922942
shuff	0.1149068322981367
shuff	0.062295081967213006
shuff	0.08074534161490687
shuff	0.1202185792349727
shuff	0.18777292576419213
shuff	0.11527377521613824
shuff	0.12536443148688048
shuff	0.10330578512396693
shuff	0.0617021276595745
shuff	0.1033755274261603
shuff	0.13152804642166338
shuff	0.204355108877722
shuff	0.13306451612903236
shuff	0.14489795918367354
shuff	0.04678362573099426
shuff	0.05181347150259075
shuff	0.10416666666666663
shuff	0.0931506849315068
shuff	0.07079646017699115
shuff	0.0855855855855856
shuff	0.0980392156862745
shuff	0.06481481481481477
shuff	0.08656716417910448
shuff	0.078125
shuff	0.05641025641025643
shuff	0.08085106382978724
shuff	0.11494252873563215
shuff	0.07943925233644855
shuff	0.06976744186046513
shuff	0.16279069767441867
shuff	0.07326007326007333
shuff	0.09363295880149813
shuff	0.11780104712041883
shuff	0.14516129032258063
shuff	0.05490196078431375
shuff	0.0625
shuff	0.05468750000000011
shuff	0.05119453924914674
shuff	0.04790419161676651
shuff	0.04166666666666663
shuff	0.10317460317460314
shuff	0.01449275362318847
shuff	0.07581227436823113
shuff	0.09395973154362425
shuff	0.054545454545454564
shuff	0.05099150141643072
shuff	0.07906976744186045
shuff	0.07999999999999996
shuff	0.10643564356435642
shuff	0.12146892655367225
shuff	0.09767441860465109
shuff	0.018292682926829174
shuff	0.12857142857142867
shuff	0.09704641350210974
shuff	0.1282798833819242
shuff	0.13592233009708743
shuff	0.05980066445182719
shuff	0.04941860465116277
shuff	0.047138047138047146
shuff	0.08695652173913038
shuff	0.03846153846153855
shuff	0.05821917808219179
shuff	0.06748466257668706
shuff	0.07885304659498205
shuff	0.0730337078651686
shuff	0.2304147465437788
shuff	0.1747572815533981
shuff	0.05211726384364823
shuff	0
shuff	0.13145539906103276
shuff	0.09810126582278478
shuff	0.13942307692307687
shuff	0.16352201257861632
shuff	0.15098468271334786
shuff	0.0703812316715543
shuff	0.006802721088435271
shuff	0.18018018018018012
shuff	0.10511363636363646
shuff	0.1415929203539823
shuff	0.21588594704684305
shuff	0.06779661016949157
shuff	0.012345679012345734
shuff	0.15609756097560978
shuff	0.10064935064935066
shuff	0.15061728395061724
shuff	0.1917211328976034
shuff	0.011904761904761973
shuff	0.10992907801418439
shuff	0.08536585365853666
shuff	0.06643356643356646
shuff	0.06925207756232687
shuff	0.012448132780082943
shuff	0.028301886792452824
shuff	0.017241379310344862
shuff	0.0031645569620253333
shuff	0.1233333333333334
shuff	0.1746835443037974
shuff	0.17710583153347736
shuff	0.08580858085808585
shuff	0.10215053763440862
shuff	0.13530655391120505
shuff	0.05820105820105825
shuff	0.02898550724637694
shuff	0.07185628742514971
shuff	0.054187192118226646
shuff	0.04245283018867918
shuff	0.03260869565217395
shuff	0.013157894736842146
shuff	0.07191780821917804
shuff	0.047368421052631504
shuff	0.05633802816901412
shuff	0.05397727272727271
shuff	0.013071895424836555
shuff	0.11898734177215187
shuff	0.13024282560706402
shuff	0.10507246376811596
shuff	0.034682080924855474
shuff	0.02547770700636931
shuff	0.12784090909090906
shuff	0.10546875
shuff	0.07665505226480829
shuff	0.14035087719298245
shuff	0.012944983818770295
shuff	0.013227513227513255
shuff	0.005714285714285783
shuff	0.04166666666666663
shuff	0
shuff	0.022900763358778664
shuff	0.0065359477124182774
shuff	0.005586592178770888
shuff	0.012422360248447228
shuff	0.22262773722627738
shuff	0.15174129353233834
shuff	0.033742331288343586
shuff	0.022435897435897467
shuff	0.170886075949367
shuff	0.12213740458015265
shuff	0.11990407673860914
shuff	0.22355289421157687
shuff	0.1292372881355932
shuff	0.03562340966921129
shuff	0.02099737532808399
shuff	0.179245283018868
shuff	0.1330376940133038
shuff	0.11410788381742742
shuff	0.24408014571949
shuff	0.03626943005181349
shuff	0.039999999999999925
shuff	0.14207650273224037
shuff	0.1135531135531136
shuff	0.09634551495016608
shuff	0.12796208530805675
shuff	0
shuff	0.04659498207885304
shuff	0.02298850574712641
shuff	0.00990099009901002
shuff	0.03244837758112096
shuff	0.04580152671755733
shuff	0.012658227848101333
shuff	0.05084745762711873
shuff	0.018404907975460127
shuff	0.14782608695652177
shuff	0.12834224598930477
shuff	0.1957894736842105
shuff	0.09608540925266906
shuff	0.14936708860759496
shuff	0.15107913669064743
shuff	0.047169811320754707
shuff	0.05232558139534882
shuff	0.0423728813559322
shuff	0.047717842323651394
shuff	0.08133971291866027
shuff	0
shuff	0.03846153846153855
shuff	0.04980842911877392
shuff	0.04950495049504955
shuff	0.05012531328320802
shuff	0.052197802197802234
shuff	0.09890109890109888
shuff	0.04021447721179627
shuff	0.06072874493927127
shuff	0.06986899563318782
shuff	0.05681818181818188
shuff	0.04958677685950419
shuff	0.06934306569343063
shuff	0.089622641509434
shuff	0.06829268292682922
shuff	0.06631299734748008
shuff	0.09569377990430616
shuff	0.12499999999999989
shuff	0.07876712328767133
shuff	0.02515723270440251
shuff	0.06486486486486498
shuff	0.08682634730538918
shuff	0.13157894736842102
shuff	0.11403508771929816
shuff	0.1428571428571429
shuff	0.257234726688103
shuff	0.11529933481152987
shuff	0.02631578947368418
shuff	0.06060606060606066
shuff	0.1900647948164147
shuff	0.11643835616438347
shuff	0.22751322751322756
shuff	0.21100917431192656
shuff	0.17032967032967028
shuff	0.01882845188284521
shuff	0.06762295081967207
shuff	0.21164021164021174
shuff	0.14678899082568808
shuff	0.2511278195488722
shuff	0.2818035426731078
shuff	0.03482587064676612
shuff	0.05676855895196509
shuff	0.1428571428571429
shuff	0.12703583061889256
shuff	0.14256198347107452
shuff	0.17767653758542135
shuff	0.011235955056179803
shuff	0.02400000000000002
shuff	0.01041666666666674
shuff	0.022959183673469274
shuff	0.022408963585434205
shuff	0.08208955223880599
shuff	0.1121951219512195
shuff	0.05582524271844669
shuff	0.07837837837837847
shuff	0.13544668587896247
shuff	0.17153996101364521
shuff	0.202127659574468
shuff	0.14194915254237284
shuff	0.18075117370892013
shuff	0.21993127147766323
shuff	0.12
shuff	0.1585365853658537
shuff	0.0410256410256411
shuff	0.08860759493670889
shuff	0.1311953352769678
shuff	0.15163934426229508
shuff	0.06417112299465233
shuff	0.12714776632302405
shuff	0.09411764705882353
shuff	0.1095505617977528
shuff	0.07843137254901966
shuff	0.10126582278481011
shuff	0.02515723270440251
shuff	0.054054054054053946
shuff	0.10476190476190483
shuff	0.0758928571428572
shuff	0.039215686274509776
shuff	0.0786516853932584
shuff	0.08144796380090491
shuff	0.06927710843373491
shuff	0.06818181818181812
shuff	0.043243243243243246
shuff	0.1609848484848485
shuff	0.18958333333333333
shuff	0.1542288557213931
shuff	0.08215297450424919
shuff	0.14831460674157304
shuff	0.13793103448275867
shuff	0.17004048582995956
shuff	0.10361445783132528
shuff	0.06230529595015577
shuff	0.0565371024734983
shuff	0.037837837837837895
shuff	0.01851851851851849
shuff	0.04366812227074235
shuff	0.03825136612021862
shuff	0.05882352941176472
shuff	0.05084745762711873
shuff	0.14347826086956517
shuff	0.10263157894736841
shuff	0.04012345679012341
shuff	0.144963144963145
shuff	0.11796246648793562
shuff	0.13888888888888884
shuff	0.11021505376344087
shuff	0.15999999999999992
shuff	0.0611510791366906
shuff	0.13978494623655913
shuff	0.11940298507462688
shuff	0.14186046511627903
shuff	0.13455657492354733
shuff	0.09302325581395354
shuff	0.13214285714285723
shuff	0.13559322033898302
shuff	0.09090909090909094
shuff	0.09543568464730279
shuff	0.0444444444444444
shuff	0.06896551724137934
shuff	0.037800687285223344
shuff	0.04597701149425282
shuff	0.13309352517985618
shuff	0.14323607427055707
shuff	0.13919413919413914
shuff	0.10086455331412103
shuff	0.11965811965811968
shuff	0.10850439882697949
shuff	0.059859154929577385
shuff	0.05301645338208405
shuff	0.0625
shuff	0.03802281368821292
shuff	0.042105263157894646
shuff	0.07954545454545459
shuff	0.08214285714285718
shuff	0.052238805970149294
shuff	0.0636363636363636
shuff	0.054744525547445244
shuff	0.036437246963562764
shuff	0.27053140096618356
shuff	0.12727272727272732
shuff	0.17108433734939754
shuff	0.061224489795918435
shuff	0.0584192439862542
shuff	0.19444444444444442
shuff	0.17577197149643697
shuff	0.21138211382113825
shuff	0.21319018404907975
shuff	0.14950980392156854
shuff	0.14910858995137766
shuff	0.16717791411042948
shuff	0.04634581105169333
shuff	0.0561594202898551
shuff	0.28409090909090906
shuff	0.23794212218649513
shuff	0.19536423841059603
shuff	0.39164490861618806
shuff	0.1828298887122416
shuff	0.15999999999999992
shuff	0.05936073059360725
shuff	0.05555555555555558
shuff	0.1473684210526316
shuff	0.10962566844919797
shuff	0.11890243902439024
shuff	0.16557377049180333
shuff	0.11781609195402287
shuff	0.04029304029304026
shuff	0.040892193308550207
shuff	0.14553990610328638
shuff	0.14180929095354522
shuff	0.14480874316939885
shuff	0.17565485362095523
shuff	0.16358839050131924
shuff	0.019230769230769273
shuff	0.050167224080267525
shuff	0.061594202898550665
shuff	0.0888888888888889
shuff	0.0612612612612613
shuff	0.055335968379446654
shuff	0.09154929577464788
shuff	0.05860805860805873
shuff	0.047826086956521685
shuff	0.05595667870036092
shuff	0.07346938775510203
shuff	0.18052256532066513
shuff	0.1662337662337663
shuff	0.21068702290076335
shuff	0.12410501193317425
shuff	0.1693989071038252
shuff	0.22539682539682537
shuff	0.1688311688311689
shuff	0.17532467532467544
shuff	0.19999999999999996
shuff	0.18789808917197448
shuff	0.03731343283582089
shuff	0
shuff	0.042105263157894646
shuff	0.033175355450236976
shuff	0.0491228070175439
shuff	0.0625
shuff	0.04729729729729726
shuff	0.05857740585774063
shuff	0.046511627906976716
shuff	0.05058365758754868
shuff	0.040372670807453326
shuff	0.025000000000000022
shuff	0.06498194945848379
shuff	0.13736263736263732
shuff	0.17021276595744672
shuff	0.040740740740740744
shuff	0.10725552050473197
shuff	0.13383838383838387
shuff	0.15692307692307694
shuff	0.1310679611650486
shuff	0.19325842696629214
shuff	0
shuff	0.010869565217391242
shuff	0.011363636363636354
shuff	0.019230769230769273
shuff	0.008196721311475419
shuff	0.004545454545454519
shuff	0.013698630136986245
shuff	0.008474576271186529
shuff	0.010000000000000009
shuff	0.053811659192825045
shuff	0.0748299319727892
shuff	0.030303030303030276
shuff	0.061728395061728336
shuff	0.05468750000000011
shuff	0.07065217391304346
shuff	0.07490636704119846
shuff	0.053892215568862256
shuff	0.12403100775193798
shuff	0.052380952380952306
shuff	0.10646387832699622
shuff	0.12753623188405794
shuff	0.10104529616724733
shuff	0.1246537396121884
shuff	0.16873449131513651
shuff	0.04498269896193774
shuff	0.1306990881458967
shuff	0.1547911547911548
shuff	0.131054131054131
shuff	0.18491484184914841
shuff	0.1820128479657388
shuff	0.0748299319727892
shuff	0.04489795918367345
shuff	0.03389830508474567
shuff	0.05813953488372092
shuff	0.052959501557632405
shuff	0.12027491408934698
shuff	0.12444444444444447
shuff	0.10289389067524113
shuff	0.12087912087912078
shuff	0.15841584158415845
shuff	0.13659793814432986
shuff	0.19339622641509435
shuff	0.0855457227138644
shuff	0.13054830287206265
shuff	0.15964523281596454
shuff	0.048484848484848464
shuff	0.0585683297180043
shuff	0.007692307692307665
shuff	0.02071005917159774
shuff	0.03164556962025311
shuff	0.03267973856209161
shuff	0.04950495049504955
shuff	0.04087193460490468
shuff	0.06338028169014087
shuff	0.04244031830238726
shuff	0.009803921568627416
shuff	0.14370078740157477
shuff	0.0873786407766991
shuff	0.13178294573643412
shuff	0.0847457627118644
shuff	0.08189655172413801
shuff	0.06989247311827962
shuff	0.11241217798594849
shuff	0.07017543859649122
shuff	0.12499999999999989
shuff	0.05376344086021512
shuff	0.07157057654075538
shuff	0.2086677367576244
shuff	0.10873786407766994
shuff	0.12974051896207583
shuff	0.08438818565400852
shuff	0.2700964630225081
shuff	0.12474849094567397
shuff	0.25943396226415094
shuff	0.05578512396694213
shuff	0.07027027027027022
shuff	0.0490196078431373
shuff	0.05025125628140703
shuff	0.046666666666666634
shuff	0.08250000000000002
shuff	0.05759162303664911
shuff	0.09359605911330049
shuff	0.04054054054054057
shuff	0.12335958005249337
shuff	0.11315789473684201
shuff	0.0630372492836676
shuff	0.18065693430656926
shuff	0.08900523560209428
shuff	0.1963636363636363
shuff	0.07288629737609331
shuff	0.07111111111111112
shuff	0.04999999999999993
shuff	0.13691931540342306
shuff	0.09859154929577463
shuff	0.11214953271028039
shuff	0.08771929824561409
shuff	0.08235294117647063
shuff	0.13022113022113024
shuff	0.10096153846153844
shuff	0.10304449648711944
shuff	0.09036144578313254
shuff	0.07936507936507942
shuff	0.09259259259259256
shuff	0.07712082262210807
shuff	0.07500000000000007
shuff	0.13533834586466176
shuff	0.2477558348294434
shuff	0.07427055702917773
shuff	0.10476190476190483
shuff	0.10126582278481011
shuff	0.061224489795918435
shuff	0.059523809523809534
shuff	0.07222222222222219
shuff	0.04629629629629628
shuff	0.0715990453460621
shuff	0.008695652173913104
shuff	0.054054054054053946
shuff	0.04065040650406504
shuff	0.07999999999999996
shuff	0.07799442896935926
shuff	0.04088050314465408
shuff	0.039682539682539764
shuff	0.10596026490066224
shuff	0.12149532710280364
shuff	0.1568627450980392
shuff	0.048979591836734615
shuff	0.11206896551724144
shuff	0.08032128514056225
shuff	0.16800000000000004
shuff	0.18918918918918914
[truncated: 988,991 more rows]
